# Supplementary material for: Road mortality locations of small and medium-sized mammals along a partly-fenced highway in Quebec, Canada, 2012–2015
Source: Data Brief. 2018 Oct 23;21:1209–15. doi: 10.1016/j.dib.2018.10.048 (PMC6231288; doi:10.1016/j.dib.2018.10.048)
Supplement: Supplementary file 2 — Supplementary material [file mmc2.xlsx]

## Sheet: 2012
Year	Session	Date	Moment of the day (Evening or morning)	Start point (129N, 129S, 103N or 103S)	Time Start	Time End	Km	Longitude	Latitude	Species	Direction of travel (North or South)
2012	1	2012-06-11	Evening	129 S	16:50:00	19:31:00	81.7	47.1459	-71.2784	Porcupine	S
2012	1	2012-06-11	Evening	129 S	16:50:00	19:31:00	119	47.4335	-71.2088	Porcupine	S
2012	1	2012-06-11	Evening	129 S	16:50:00	19:31:00	126.8	47.495	-71.2363	Marmot	N
2012	1	2012-06-17	Morning	129 N	05:20:00	08:08:00	97.5	47.2645	-71.2223	Porcupine	S
2012	1	2012-06-17	Morning	129 N	05:20:00	08:08:00	119.3	47.4348	-71.2093	Vole	N
2012	1	2012-06-17	Morning	129 N	05:20:00	08:08:00	142	47.6256	-71.2417	Porcupine	S
2012	1	2012-06-18	Morning	103 S	05:34:00	08:03:00	93.2	47.2317	-71.2276	Porcupine	S
2012	1	2012-06-18	Morning	103 S	05:34:00	08:03:00	95.8	47.2511	-71.2308	Snowshoe hare	S
2012	1	2012-06-18	Morning	103 S	05:34:00	08:03:00	109	47.3525	-71.1813	Porcupine	N
2012	1	2012-06-18	Morning	103 S	05:34:00	08:03:00	125.5	47.4848	-71.2392	Porcupine	N
2012	1	2012-06-19	Morning	103 N	05:27:00	09:04:00	79.1	47.139	-71.3097	Red fox	N
2012	1	2012-06-20	Morning	129 N	05:20:00	07:45:00	76.8	47.1229	-71.3256	Porcupine	N
2012	2	2012-06-25	Evening	129 S	18:25:00	20:40:00	76	47.1169	-71.3334	Raccoon	S
2012	2	2012-06-25	Evening	129 S	18:25:00	20:40:00	90.5	47.2076	-71.219	Porcupine	N
2012	2	2012-06-25	Evening	129 S	18:25:00	20:40:00	96.5	47.2578	-71.228	Porcupine	S
2012	2	2012-06-25	Evening	129 S	18:25:00	20:40:00	108.5	47.35	-71.1751	Porcupine	N
2012	2	2012-06-26	Evening	103 S	18:00:00	20:18:00	95.5	47.5099	-71.2323	Red Squirrel	N
2012	2	2012-06-29	Morning	129 N	05:20:00	07:41:00	93	47.2238	-71.2194	Snowshoe Hare	N
2012	2	2012-06-29	Morning	129 N	05:20:00	07:41:00	120.5	47.4808	-71.2376	Porcupine	S
2012	2	2012-07-01	Morning	103 N	05:23:00	08:02:00	115.7	47.4063	-71.1885	Mouse	N
2012	2	2012-07-01	Morning	103 N	05:23:00	08:02:00	119.8	47.4363	-71.2102	Porcupine	N
2012	2	2012-07-01	Morning	103 N	05:23:00	08:02:00	131.8	47.5369	-71.2445	Porcupine	S
2012	2	2012-07-01	Morning	103 N	05:23:00	08:02:00	139	47.5961	-71.2393	Red Squirrel	N
2012	2	2012-07-02	Morning	129 S	06:39:00	08:52:00	94	47.1615	-71.2561	Marmot	S
2012	2	2012-07-02	Morning	129 S	06:39:00	08:52:00	111.5	47.3703	-71.1997	Porcupine	N
2012	2	2012-07-02	Morning	129 S	06:39:00	08:52:00	141	47.6135	-71.2397	Deer mouse	N
2012	2	2012-07-03	Morning	129 N	05:20:00	07:34:00	83.5	47.155	-71.2607	Raccoon	S
2012	3	2012-07-09	Evening	103 S	18:50:00	21:17:00	95.5	47.2498	-71.2298	Porcupine	N
2012	3	2012-07-09	Evening	103 S	18:50:00	21:17:00	112.9	47.3821	-71.1951	Porcupine	N
2012	3	2012-07-09	Evening	103 S	18:50:00	21:17:00	113.8	47.3888	-71.1891	Porcupine	N
2012	3	2012-07-09	Evening	103 S	18:50:00	21:17:00	118.5	47.4267	-71.2063	Porcupine	S
2012	3	2012-07-10	Evening	129 S	17:26:00	20:15:00	82.6	47.1499	-71.2681	Porcupine	N
2012	3	2012-07-10	Evening	129 S	17:26:00	20:15:00	97.8	47.2654	-71.2205	Porcupine	N
2012	3	2012-07-10	Evening	129 S	17:26:00	20:15:00	103.9	47.3116	-71.1828	Porcupine	S
2012	3	2012-07-10	Evening	129 S	17:26:00	20:15:00	126.7	47.4955	-71.2364	Marmot	N
2012	3	2012-07-10	Evening	129 S	17:26:00	20:15:00	187.7	47.5887	-71.2385	Snowshoe hare	S
2012	3	2012-07-11	Evening	129 N	17:28:00	19:41:00	137.8	47.5859	-71.2374	Porcupine	S
2012	3	2012-07-11	Evening	129 N	17:28:00	19:41:00	143.4	47.6324	-71.2397	Porcupine	N
2012	3	2012-07-13	Morning	103 S	05:35:00	08:57:00	78.3	47.1359	-71.3173	Micromammal unknow	N
2012	3	2012-07-13	Morning	103 S	05:35:00	08:57:00	86.8	47.1807	-71.2398	Shrew	S
2012	3	2012-07-13	Morning	103 S	05:35:00	08:57:00	86.7	47.1812	-71.2393	Vole	S
2012	3	2012-07-13	Morning	103 S	05:35:00	08:57:00	90.8	47.2106	-71.2213	Mouse	S
2012	3	2012-07-13	Morning	103 S	05:35:00	08:57:00	86.5	47.2578	-71.2268	Shrew	N
2012	3	2012-07-13	Morning	103 S	05:35:00	08:57:00	111.2	47.3665	-71.1986	Vole	N
2012	3	2012-07-13	Morning	103 S	05:35:00	08:57:00	113.2	47.3841	-71.1936	Vole	N
2012	3	2012-07-13	Morning	103 S	05:35:00	08:57:00	123.9	47.4725	-71.2365	Porcupine	N
2012	3	2012-07-13	Morning	103 S	05:35:00	08:57:00	127.5	47.5079	-71.2337	Marmot	S
2012	3	2012-07-13	Morning	103 S	05:35:00	08:57:00	138.1	47.5861	-71.2375	Porcupine	S
2012	3	2012-07-14	Morning	103 N	05:41:00	08:32:00	87	47.1829	-71.2357	Raccoon	N
2012	3	2012-07-14	Morning	103 N	05:41:00	08:32:00	N/A	47.2147	-71.2235	Porcupine	S
2012	3	2012-07-14	Morning	103 N	05:41:00	08:32:00	91.5	47.2155	-71.2198	Porcupine	N
2012	3	2012-07-14	Morning	103 N	05:41:00	08:32:00	120	47.4398	-71.2122	Porcupine	N
2012	3	2012-07-14	Morning	103 N	05:41:00	08:32:00	125.6	47.4852	-71.2392	Porcupine	N
2012	3	2012-07-15	Morning	129 S	05:33:00	08:46:00	92.1	47.2214	-71.2195	Porcupine	N
2012	3	2012-07-15	Morning	129 S	05:33:00	08:46:00	95.5	47.2484	-71.2296	Porcupine	N
2012	3	2012-07-15	Morning	129 S	05:33:00	08:46:00	98.8	47.2719	-71.2131	Porcupine	N
2012	3	2012-07-15	Morning	129 S	05:33:00	08:46:00	101.8	47.2936	-71.1854	Porcupine	N
2012	3	2012-07-15	Morning	129 S	05:33:00	08:46:00	113	47.3872	-71.1913	Vole	S
2012	3	2012-07-15	Morning	129 S	05:33:00	08:46:00	141.1	47.6136	-71.2397	Micromammal unknow	N
2012	3	2012-07-15	Morning	129 S	05:33:00	08:46:00	143.5	47.635	-71.2392	Porcupine	N
2012	3	2012-07-16	Morning	129 N	05:40:00	08:38:00	88.5	47.1933	-71.2188	Raccoon	N
2012	3	2012-07-16	Morning	129 N	05:40:00	08:38:00	93.5	47.2318	-71.2276	Snowshoe Hare	S
2012	3	2012-07-16	Morning	129 N	05:40:00	08:38:00	93.5	47.2326	-71.2246	Vole	N
2012	3	2012-07-16	Morning	129 N	05:40:00	08:38:00	100.2	47.2818	-71.1982	Mouse	N
2012	3	2012-07-17	Morning	103 S	05:37:00	08:37:00	80.6	47.1411	-71.2914	Red fox	N
2012	3	2012-07-17	Morning	103 S	05:37:00	08:37:00	80.5	47.1412	-71.2919	Porcupine	N
2012	3	2012-07-17	Morning	103 S	05:37:00	08:37:00	N/A	47.2606	-71.2255	Snowshoe Hare	S
2012	3	2012-07-17	Morning	103 S	05:37:00	08:37:00	105.4	47.3274	-71.1797	Shrew	S
2012	3	2012-07-17	Morning	103 S	05:37:00	08:37:00	122.6	47.4597	-71.228	Porcupine	N
2012	3	2012-07-17	Morning	103 S	05:37:00	08:37:00	126.7	47.4941	-71.237	Vole	S
2012	3	2012-07-17	Morning	103 S	05:37:00	08:37:00	131	47.5296	-71.2428	Porcupine	S
2012	3	2012-07-18	Morning	103 N	05:36:00	08:14:00	82.5	47.1453	-71.2783	Skunk	N
2012	3	2012-07-18	Morning	103 N	05:36:00	08:14:00	86.9	47.1825	-71.2364	Red fox	N
2012	3	2012-07-18	Morning	103 N	05:36:00	08:14:00	88.7	47.1948	-71.2195	Micromammal unknow	S
2012	3	2012-07-18	Morning	103 N	05:36:00	08:14:00	90.7	47.2097	-71.221	Mouse	S
2012	3	2012-07-18	Morning	103 N	05:36:00	08:14:00	91.6	47.2168	-71.2255	Porcupine	S
2012	3	2012-07-18	Morning	103 N	05:36:00	08:14:00	105.5	47.3267	-71.1795	Shrew	N
2012	3	2012-07-18	Morning	103 N	05:36:00	08:14:00	107.8	47.346	-71.1701	Vole	N
2012	3	2012-07-18	Morning	103 N	05:36:00	08:14:00	107.9	47.347	-71.1703	Mouse	N
2012	4	2012-07-23	Evening	129 S	17:32:00	20:53:00	91.5	47.2171	-71.2258	Porcupine	S
2012	4	2012-07-23	Evening	129 S	17:32:00	20:53:00	92.1	47.2214	-71.2195	Porcupine	N
2012	4	2012-07-23	Evening	129 S	17:32:00	20:53:00	95.7	47.2516	-71.2309	Porcupine	S
2012	4	2012-07-23	Evening	129 S	17:32:00	20:53:00	104.6	47.3183	-71.1831	Micromammal unknow	S
2012	4	2012-07-23	Evening	129 S	17:32:00	20:53:00	112.7	47.3788	-71.1972	Vole	S
2012	4	2012-07-23	Evening	129 S	17:32:00	20:53:00	124.9	47.4789	-71.2378	Porcupine	N
2012	4	2012-07-23	Evening	129 S	17:32:00	20:53:00	125.6	47.4838	-71.2392	Porcupine	N
2012	4	2012-07-23	Evening	129 S	17:32:00	20:53:00	132.1	47.5393	-71.2448	Marmot	N
2012	4	2012-07-23	Evening	129 S	17:32:00	20:53:00	142.5	47.6269	-71.2411	Porcupine	N
2012	4	2012-07-24	Evening	129 N	17:01:00	19:47:00	102.8	47.3027	-71.1832	Red fox	S
2012	4	2012-07-24	Evening	129 N	17:01:00	19:47:00	106.1	47.3325	-71.1773	Porcupine	S
2012	4	2012-07-24	Evening	129 N	17:01:00	19:47:00	106.6	47.3367	-71.175	Porcupine	S
2012	4	2012-07-24	Evening	129 N	17:01:00	19:47:00	116.8	47.4146	-71.1942	Vole	N
2012	4	2012-07-24	Evening	129 N	17:01:00	19:47:00	134.1	47.555	-71.2352	Red fox	N
2012	4	2012-07-25	Evening	103 S	17:15:00	20:25:00	118.4	47.4267	-71.2064	Porcupine	S
2012	4	2012-07-27	Morning	103 N	05:39:00	10:18:00	86.3	47.1775	-71.2418	Porcupine	S
2012	4	2012-07-27	Morning	103 N	05:39:00	10:18:00	87.7	47.188	-71.2294	Porcupine	S
2012	4	2012-07-27	Morning	103 N	05:39:00	10:18:00	97.9	47.2683	-71.2192	Porcupine	S
2012	4	2012-07-27	Morning	103 N	05:39:00	10:18:00	105.7	47.3286	-71.1786	Porcupine	N
2012	4	2012-07-27	Morning	103 N	05:39:00	10:18:00	105.7	47.378	-71.1971	Mouse	N
2012	4	2012-07-27	Morning	103 N	05:39:00	10:18:00	112.9	47.3822	-71.195	Porcupine	N
2012	4	2012-07-27	Morning	103 N	05:39:00	10:18:00	119.2	47.4325	-71.2083	Red Squirrel	N
2012	4	2012-07-27	Morning	103 N	05:39:00	10:18:00	129.6	47.5177	-71.2337	Porcupine	N
2012	4	2012-07-27	Morning	103 N	05:39:00	10:18:00	134.9	47.561	-71.2311	Mouse	S
2012	4	2012-07-27	Morning	103 N	05:39:00	10:18:00	138.7	47.6082	-71.2387	Mammal unknow	N
2012	4	2012-07-27	Morning	103 N	05:39:00	10:18:00	142.5	47.6257	-71.2417	Shrew	S
2012	4	2012-07-27	Morning	103 N	05:39:00	10:18:00	142.5	47.6257	-71.2417	Micromammal unknow	S
2012	4	2012-07-27	Morning	103 N	05:39:00	10:18:00	143.4	47.6335	-71.2399	Mammal unknow	N
2012	4	2012-07-28	Morning	129 S	05:28:00	08:51:00	81.8	47.1453	-71.278	Porcupine	N
2012	4	2012-07-28	Morning	129 S	05:28:00	08:51:00	90.3	47.2087	-71.2198	Red Squirrel	N
2012	4	2012-07-28	Morning	129 S	05:28:00	08:51:00	97.4	47.2647	-71.2222	Mouse	S
2012	4	2012-07-28	Morning	129 S	05:28:00	08:51:00	98.5	47.2708	-71.2161	Vole	S
2012	4	2012-07-28	Morning	129 S	05:28:00	08:51:00	98.9	47.2734	-71.212	Mouse	S
2012	4	2012-07-28	Morning	129 S	05:28:00	08:51:00	99.5	47.2787	-71.2044	Snowshoe Hare	S
2012	4	2012-07-28	Morning	129 S	05:28:00	08:51:00	100	47.2817	-71.2	Vole	S
2012	4	2012-07-28	Morning	129 S	05:28:00	08:51:00	107.4	47.3428	-71.1725	Mouse	S
2012	4	2012-07-28	Morning	129 S	05:28:00	08:51:00	120.6	47.3883	-71.1903	Vole	S
2012	4	2012-07-28	Morning	129 S	05:28:00	08:51:00	122.2	47.4571	-71.2247	Mammal unknow	N
2012	4	2012-07-28	Morning	129 S	05:28:00	08:51:00	132.1	47.5396	-71.2448	Red Squirrel	N
2012	4	2012-07-29	Morning	129 N	05:39:00	09:17:00	79.8	47.1411	-71.3005	Red fox	N
2012	4	2012-07-29	Morning	129 N	05:39:00	09:17:00	91.8	47.2187	-71.2195	Mouse	N
2012	4	2012-07-29	Morning	129 N	05:39:00	09:17:00	92.2	47.2212	-71.2304	Mouse	S
2012	4	2012-07-29	Morning	129 N	05:39:00	09:17:00	108.9	47.3518	-71.1799	Porcupine	N
2012	4	2012-07-29	Morning	129 N	05:39:00	09:17:00	114.5	47.393	-71.1864	Porcupine	N
2012	4	2012-07-29	Morning	129 N	05:39:00	09:17:00	116.6	47.4132	-71.1933	Mammal unknow	N
2012	4	2012-07-29	Morning	129 N	05:39:00	09:17:00	121.7	47.4537	-71.221	Snowshoe Hare	N
2012	4	2012-07-29	Morning	129 N	05:39:00	09:17:00	128.5	47.5082	-71.2332	American mink	N
2012	4	2012-07-29	Morning	129 N	05:39:00	09:17:00	139	47.5961	-71.2397	Mammal unknow	S
2012	4	2012-07-30	Morning	103 S	05:39:00	09:00:00	81.3	47.1429	-71.284	Vole	N
2012	4	2012-07-30	Morning	103 S	05:39:00	09:00:00	81.3	47.1431	-71.2835	Vole	N
2012	4	2012-07-30	Morning	103 S	05:39:00	09:00:00	90.7	47.2098	-71.221	Mouse	S
2012	4	2012-07-30	Morning	103 S	05:39:00	09:00:00	97.7	47.2657	-71.2213	Snowshoe Hare	S
2012	4	2012-07-30	Morning	103 S	05:39:00	09:00:00	100.9	47.287	-71.1921	Mouse	N
2012	4	2012-07-30	Morning	103 S	05:39:00	09:00:00	104.2	47.315	-71.1828	Mouse	N
2012	4	2012-07-30	Morning	103 S	05:39:00	09:00:00	126.6	47.4939	-71.2365	Red Squirrel	N
2012	4	2012-07-30	Morning	103 S	05:39:00	09:00:00	142.6	47.6271	-71.2413	Snowshoe Hare	S
2012	4	2012-07-31	Morning	103 N	05:45:00	09:32:00	93.5	47.2336	-71.2257	Red Squirrel	N
2012	4	2012-07-31	Morning	103 N	05:45:00	09:32:00	99.6	47.278	-71.2054	Micromammal unknow	S
2012	4	2012-07-31	Morning	103 N	05:45:00	09:32:00	101	47.2876	-71.1914	Micromammal unknow	N
2012	4	2012-07-31	Morning	103 N	05:45:00	09:32:00	102.5	47.3006	-71.1834	Micromammal unknow	S
2012	4	2012-07-31	Morning	103 N	05:45:00	09:32:00	102.7	47.3013	-71.1822	Shrew	N
2012	4	2012-07-31	Morning	103 N	05:45:00	09:32:00	103.9	47.3122	-71.1828	Mouse	S
2012	4	2012-07-31	Morning	103 N	05:45:00	09:32:00	109.7	47.3575	-71.1875	Vole	N
2012	4	2012-07-31	Morning	103 N	05:45:00	09:32:00	111.6	47.3719	-71.1997	Shrew	N
2012	4	2012-07-31	Morning	103 N	05:45:00	09:32:00	118.2	47.4248	-71.2036	Vole	S
2012	4	2012-07-31	Morning	103 N	05:45:00	09:32:00	126	47.4888	-71.238	Mouse	N
2012	4	2012-07-31	Morning	103 N	05:45:00	09:32:00	127.2	47.4992	-71.2358	Mouse	N
2012	4	2012-08-01	Morning	129 S	05:47:00	09:39:00	92.7	47.2258	-71.2316	Vole	S
2012	4	2012-08-01	Morning	129 S	05:47:00	09:39:00	110.4	47.3632	-71.1943	Shrew	N
2012	4	2012-08-01	Morning	129 S	05:47:00	09:39:00	129.2	47.5151	-71.2314	Vole	N
2012	4	2012-08-01	Morning	129 S	05:47:00	09:39:00	133.6	47.5516	-71.2402	Porcupine	N
2012	4	2012-08-01	Morning	129 S	05:47:00	09:39:00	139.5	47.6003	-71.2387	Mouse	S
2012	5	2012-08-06	Evening	129 N	16:57:00	20:32:00	93.4	47.2341	-71.2276	Porcupine	S
2012	5	2012-08-06	Evening	129 N	16:57:00	20:32:00	96.4	47.2573	-71.2284	Porcupine	S
2012	5	2012-08-06	Evening	129 N	16:57:00	20:32:00	103	47.3049	-71.1829	Red fox	S
2012	5	2012-08-06	Evening	129 N	16:57:00	20:32:00	103.9	47.3127	-71.183	Shrew	S
2012	5	2012-08-06	Evening	129 N	16:57:00	20:32:00	105	47.3216	-71.1813	Porcupine	N
2012	5	2012-08-06	Evening	129 N	16:57:00	20:32:00	108.3	47.349	-71.1746	Porcupine	S
2012	5	2012-08-06	Evening	129 N	16:57:00	20:32:00	108.3	47.349	-71.1746	Vole	S
2012	5	2012-08-06	Evening	129 N	16:57:00	20:32:00	110.2	47.361	-71.1911	Porcupine	N
2012	5	2012-08-06	Evening	129 N	16:57:00	20:32:00	120.5	47.4444	-71.2147	Porcupine	N
2012	5	2012-08-07	Evening	103 S	16:57:00	19:26:00	N/A	47.2829	-71.1985	Marmot	S
2012	5	2012-08-07	Evening	103 S	16:57:00	19:26:00	116.7	47.4126	-71.1935	Micromammal unknow	S
2012	5	2012-08-07	Evening	103 S	16:57:00	19:26:00	118.8	47.429	-71.208	Porcupine	S
2012	5	2012-08-08	Evening	103 N	16:52:00	19:16:00	93.1	47.2293	-71.2289	Skunk	S
2012	5	2012-08-08	Evening	103 N	16:52:00	19:16:00	107.9	47.3466	-71.1701	Porcupine	N
2012	5	2012-08-10	Morning	129 S	05:43:00	08:21:00	78.3	47.1349	-71.3186	Red fox	S
2012	5	2012-08-10	Morning	129 S	05:43:00	08:21:00	87.9	47.1893	-71.228	Mouse	S
2012	5	2012-08-10	Morning	129 S	05:43:00	08:21:00	101	47.2883	-71.1912	Micromammal unknow	S
2012	5	2012-08-10	Morning	129 S	05:43:00	08:21:00	104	47.3134	-71.1831	Mouse	S
2012	5	2012-08-10	Morning	129 S	05:43:00	08:21:00	110.8	47.3659	-71.1988	Porcupine	S
2012	5	2012-08-10	Morning	129 S	05:43:00	08:21:00	127.9	47.5045	-71.2352	Porcupine	S
2012	5	2012-08-10	Morning	129 S	05:43:00	08:21:00	136.3	47.5732	-71.2281	Shrew	S
2012	5	2012-08-11	Morning	129 N	05:53:00	08:26:00	80.5	47.1407	-71.3031	Mammal unknow	N
2012	5	2012-08-11	Morning	129 N	05:53:00	08:26:00	141.6	47.6171	-71.2406	Micromammal unknow	S
2012	5	2012-08-12	Morning	103 S	05:52:00	09:52:00	101.2	47.2892	-71.1902	Mouse	S
2012	5	2012-08-12	Morning	103 S	05:52:00	09:52:00	116	47.4075	-71.1895	Mammal unknow	N
2012	5	2012-08-13	Morning	103 N	05:47:00	08:40:00	84.5	47.1627	-71.2545	Skunk	N
2012	5	2012-08-13	Morning	103 N	05:47:00	08:40:00	113.5	47.388	-71.1905	Mouse	S
2012	5	2012-08-13	Morning	103 N	05:47:00	08:40:00	116.1	47.4103	-71.1917	Micromammal unknow	N
2012	5	2012-08-13	Morning	103 N	05:47:00	08:40:00	123.6	47.4686	-71.2363	Porcupine	S
2012	5	2012-08-13	Morning	103 N	05:47:00	08:40:00	125.3	47.4824	-71.2397	Mammal unknow	S
2012	5	2012-08-14	Morning	129 S	05:49:00	08:58:00	81.5	47.1448	-71.2808	Northern flying squirrel	S
2012	5	2012-08-14	Morning	129 S	05:49:00	08:58:00	83.8	47.1583	-71.2581	Mammal unknow	N
2012	5	2012-08-14	Morning	129 S	05:49:00	08:58:00	100.6	47.2851	-71.1952	Porcupine	S
2012	5	2012-08-14	Morning	129 S	05:49:00	08:58:00	104.1	47.315	-71.1834	Micromammal unknow	S
2012	5	2012-08-14	Morning	129 S	05:49:00	08:58:00	104.4	47.3168	-71.1828	Micromammal unknow	N
2012	5	2012-08-14	Morning	129 S	05:49:00	08:58:00	121.7	47.4538	-71.2212	Porcupine	N
2012	5	2012-08-14	Morning	129 S	05:49:00	08:58:00	125.7	47.486	-71.239	Vole	N
2012	5	2012-08-14	Morning	129 S	05:49:00	08:58:00	140	47.604	-71.2376	Micromammal unknow	S
2012	5	2012-08-14	Morning	129 S	05:49:00	08:58:00	142.4	47.6247	-71.2418	Porcupine	S
2012	5	2012-08-15	Morning	129 N	05:47:00	08:37:00	97.9	47.2677	-71.2186	Red Squirrel	N
2012	5	2012-08-15	Morning	129 N	05:47:00	08:37:00	98.1	47.2686	-71.2177	Mouse	N
2012	5	2012-08-15	Morning	129 N	05:47:00	08:37:00	102.9	47.3033	-71.1832	Skunk	S
2012	5	2012-08-15	Morning	129 N	05:47:00	08:37:00	131.2	47.5313	-71.2433	Mammal unknow	S
2012	5	2012-08-15	Morning	129 N	05:47:00	08:37:00	138.7	47.5849	-71.2357	Vole	N
2012	5	2012-08-15	Morning	129 N	05:47:00	08:37:00	142.6	47.6279	-71.2411	Vole	S
2012	5	2012-08-15	Morning	129 N	05:47:00	08:37:00	142.7	47.6285	-71.2409	Skunk	S
2012	5	2012-08-15	Morning	129 N	05:47:00	08:37:00	143.2	47.6321	-71.2398	Mouse	N
2012	6	2012-08-20	Evening	103 S	16:25:00	19:05:00	97.6	47.1914	-71.2226	Skunk	N
2012	6	2012-08-20	Evening	103 S	16:25:00	19:05:00	93.4	47.2342	-71.2276	Skunk	S
2012	6	2012-08-20	Evening	103 S	16:25:00	19:05:00	113	47.3831	-71.1949	Porcupine	N
2012	6	2012-08-20	Evening	103 S	16:25:00	19:05:00	113	47.3833	-71.1942	Porcupine	S
2012	6	2012-08-20	Evening	103 S	16:25:00	19:05:00	113	47.5204	-71.2376	Skunk	N
2012	6	2012-08-21	Evening	103 N	16:11:00	18:57:00	90	47.2032	-71.2172	Red fox	S
2012	6	2012-08-21	Evening	103 N	16:11:00	18:57:00	110.7	47.3682	-71.2002	Micromammal unknow	S
2012	6	2012-08-21	Evening	103 N	16:11:00	18:57:00	115.4	47.4031	-71.1875	Red fox	S
2012	6	2012-08-21	Evening	103 N	16:11:00	18:57:00	134.7	47.5571	-71.2328	Marmot	S
2012	6	2012-08-24	Morning	129 N	06:17:00	08:58:00	108.2	47.3487	-71.1739	Porcupine	S
2012	6	2012-08-24	Morning	129 N	06:17:00	08:58:00	115.4	47.4032	-71.1874	Micromammal unknow	S
2012	6	2012-08-24	Morning	129 N	06:17:00	08:58:00	115.9	47.4068	-71.1895	Micromammal unknow	S
2012	6	2012-08-24	Morning	129 N	06:17:00	08:58:00	138.9	47.5945	-71.2395	Mouse	S
2012	6	2012-08-24	Morning	129 N	06:17:00	08:58:00	139.1	47.5972	-71.2398	Snowshoe Hare	S
2012	6	2012-08-24	Morning	129 N	06:17:00	08:58:00	143.5	47.6331	-71.2396	Porcupine	N
2012	6	2012-08-25	Morning	103 S	06:20:00	08:47:00	89.4	47.1977	-71.2148	Porcupine	N
2012	6	2012-08-25	Morning	103 S	06:20:00	08:47:00	107.9	47.3469	-71.1702	Mouse	N
2012	6	2012-08-25	Morning	103 S	06:20:00	08:47:00	126.9	47.497	-71.236	Jumping mouse	N
2012	6	2012-08-25	Morning	103 S	06:20:00	08:47:00	93.9	47.5136	-71.2299	Porcupine	S
2012	6	2012-08-25	Morning	103 S	06:20:00	08:47:00	134.1	47.5545	-71.2361	Porcupine	N
2012	6	2012-08-26	Morning	103 N	06:29:00	09:10:00	84.5	47.1631	-71.254	Red fox	N
2012	6	2012-08-26	Morning	103 N	06:29:00	09:10:00	93.8	47.2346	-71.2275	Porcupine	S
2012	6	2012-08-26	Morning	103 N	06:29:00	09:10:00	114.5	47.3942	-71.1868	Snowshoe Hare	S
2012	6	2012-08-26	Morning	103 N	06:29:00	09:10:00	115.2	47.4014	-71.1868	Micromammal unknow	N
2012	6	2012-08-26	Morning	103 N	06:29:00	09:10:00	116	47.4084	-71.1908	Mammal unknow	S
2012	6	2012-08-26	Morning	103 N	06:29:00	09:10:00	120.2	47.4417	-71.2133	Porcupine	N
2012	6	2012-08-27	Morning	129 S	06:22:00	09:37:00	86.7	47.1796	-71.2399	Porcupine	S
2012	6	2012-08-27	Morning	129 S	06:22:00	09:37:00	88.4	47.1923	-71.2247	Mammal unknow	S
2012	6	2012-08-27	Morning	129 S	06:22:00	09:37:00	92.9	47.228	-71.2301	Vole	S
2012	6	2012-08-27	Morning	129 S	06:22:00	09:37:00	94.6	47.2423	-71.2295	Northern flying squirrel	S
2012	6	2012-08-27	Morning	129 S	06:22:00	09:37:00	103.4	47.3081	-71.1815	Skunk	N
2012	6	2012-08-27	Morning	129 S	06:22:00	09:37:00	86.7	47.3822	-71.195	Porcupine	S
2012	6	2012-08-27	Morning	129 S	06:22:00	09:37:00	113.2	47.3848	-71.1936	Mammal unknow	S
2012	6	2012-08-27	Morning	129 S	06:22:00	09:37:00	130.6	47.5277	-71.2419	Red fox	S
2012	6	2012-08-28	Morning	129 N	06:24:00	08:46:00	131	47.5302	-71.2428	Mouse	S
2012	6	2012-08-28	Morning	129 N	06:24:00	08:46:00	131.4	47.5445	-71.2442	Mouse	S
2012	6	2012-08-29	Morning	103 S	06:26:00	08:45:00	102.6	47.2998	-71.1824	Skunk	N
2012	6	2012-08-29	Morning	103 S	06:26:00	08:45:00	129	47.5125	-71.2317	Skunk	S
2012	7	2012-09-03	Evening	103 N	16:21:00	18:52:00	106.1	47.332	-71.1775	Porcupine	S
2012	7	2012-09-03	Evening	103 N	16:21:00	18:52:00	109.6	47.3566	-71.1874	Red fox	S
2012	7	2012-09-04	Evening	129 S	17:07:00	19:13:00	117	47.4159	-71.1961	Skunk	S
2012	7	2012-09-04	Evening	129 S	17:07:00	19:13:00	135.2	47.5648	-71.2303	Porcupine	S
2012	7	2012-09-05	Evening	103 S	16:46:00	18:56:00	123.5	47.4662	-71.2346	Snowshoe Hare	N
2012	7	2012-09-07	Morning	103 N	06:31:00	09:15:00	79.9	47.1412	-71.2997	Skunk	S
2012	7	2012-09-07	Morning	103 N	06:31:00	09:15:00	87.2	47.1846	-71.2334	Micromammal unknow	S
2012	7	2012-09-07	Morning	103 N	06:31:00	09:15:00	112.2	47.3762	-71.1966	Shrew	N
2012	7	2012-09-07	Morning	103 N	06:31:00	09:15:00	N/A	47.6002	-71.2384	Shrew	N
2012	7	2012-09-07	Morning	103 N	06:31:00	09:15:00	142.6	47.6288	-71.2405	Vole	N
2012	7	2012-09-08	Morning	129 S	06:34:00	09:32:00	96.5	47.2577	-71.2269	Red fox	N
2012	7	2012-09-08	Morning	129 S	06:34:00	09:32:00	97.4	47.2634	-71.2224	Porcupine	N
2012	7	2012-09-08	Morning	129 S	06:34:00	09:32:00	102.2	47.2971	-71.1829	Micromammal unknow	N
2012	7	2012-09-08	Morning	129 S	06:34:00	09:32:00	104.3	47.316	-71.1835	Shrew	S
2012	7	2012-09-09	Morning	129 N	06:41:00	09:03:00	110.8	47.3665	-71.1992	Mouse	S
2012	7	2012-09-09	Morning	129 N	06:41:00	09:03:00	113	47.3826	-71.1947	Micromammal unknow	N
2012	7	2012-09-10	Morning	103 S	06:42:00	09:21:00	91.7	47.2183	-71.2272	Snowshoe Hare	S
2012	7	2012-09-10	Morning	103 S	06:42:00	09:21:00	99.7	47.2795	-71.2031	Raccoon	S
2012	7	2012-09-12	Morning	129 S	06:28:00	09:10:00	96.2	47.2551	-71.2301	Snowshoe Hare	S
2012	8	2012-09-17	Evening	129 N	15:47:00	18:07:00	85.1	47.1681	-71.2489	Porcupine	N
2012	8	2012-09-17	Evening	129 N	15:47:00	18:07:00	104	47.3139	-71.1826	Raccoon	N
2012	8	2012-09-17	Evening	129 N	15:47:00	18:07:00	112	47.374	-71.199	Snowshoe Hare	N
2012	8	2012-09-22	Morning	129 N	06:45:00	09:00:00	122.6	47.4597	-71.2287	Mouse	S
2012	8	2012-09-22	Morning	129 N	06:45:00	09:00:00	122.6	47.4601	-71.2291	Mouse	S
2012	8	2012-09-23	Morning	103 S	06:53:00	09:13:00	111.9	47.1968	-71.2161	Shrew	N
2012	9	2012-10-01	Evening	129 N	15:47:00	17:56:00	137.5	47.5843	-71.2351	Red fox	N
2012	9	2012-10-02	Evening	103 N	15:54:00	18:39:00	95.9	47.2525	-71.2301	Porcupine	N
2012	9	2012-10-05	Morning	103 N	07:10:00	09:44:00	102.5	47.2986	-71.1837	Mouse	S
2012	9	2012-10-05	Morning	103 N	07:10:00	09:44:00	141.3	47.6146	-71.2399	Shrew	N
2012	9	2012-10-06	Morning	103 S	07:12:00	11:40:00	73.8	47.1166	-71.3334	Shrew	S
2012	9	2012-10-06	Morning	103 S	07:12:00	11:40:00	83.2	47.1514	-71.2666	Micromammal unknow	S
2012	9	2012-10-06	Morning	103 S	07:12:00	11:40:00	83.8	47.1581	-71.2582	Mouse	N
2012	9	2012-10-06	Morning	103 S	07:12:00	11:40:00	83.9	47.1594	-71.2573	Micromammal unknow	N
2012	9	2012-10-06	Morning	103 S	07:12:00	11:40:00	85.2	47.1616	-71.2559	Shrew	S
2012	9	2012-10-06	Morning	103 S	07:12:00	11:40:00	84	47.1626	-71.2545	Micromammal unknow	N
2012	9	2012-10-06	Morning	103 S	07:12:00	11:40:00	84.2	47.1631	-71.254	Micromammal unknow	N
2012	9	2012-10-06	Morning	103 S	07:12:00	11:40:00	89.7	47.2019	-71.2155	Micromammal unknow	N
2012	9	2012-10-06	Morning	103 S	07:12:00	11:40:00	92.7	47.2019	-71.2155	Snowshoe Hare	N
2012	9	2012-10-06	Morning	103 S	07:12:00	11:40:00	94.3	47.2412	-71.2295	Raccoon	S
2012	9	2012-10-06	Morning	103 S	07:12:00	11:40:00	96	47.262	-71.2233	Shrew	N
2012	9	2012-10-06	Morning	103 S	07:12:00	11:40:00	98.9	47.2743	-71.2095	Micromammal unknow	N
2012	9	2012-10-06	Morning	103 S	07:12:00	11:40:00	105.5	47.3306	-71.1776	Porcupine	N
2012	9	2012-10-06	Morning	103 S	07:12:00	11:40:00	109.6	47.354	-71.1838	Mouse	N
2012	9	2012-10-06	Morning	103 S	07:12:00	11:40:00	109.6	47.354	-71.1838	Mouse	N
2012	9	2012-10-06	Morning	103 S	07:12:00	11:40:00	113	47.3829	-71.1951	Micromammal unknow	S
2012	9	2012-10-06	Morning	103 S	07:12:00	11:40:00	113.1	47.3834	-71.1941	Vole	N
2012	9	2012-10-06	Morning	103 S	07:12:00	11:40:00	113.1	47.3834	-71.1941	Porcupine	N
2012	9	2012-10-06	Morning	103 S	07:12:00	11:40:00	121.7	47.452	-71.2193	Shrew	N
2012	9	2012-10-06	Morning	103 S	07:12:00	11:40:00	141.8	47.6183	-71.2404	Micromammal unknow	N
2012	9	2012-10-07	Morning	103 S	07:13:00	09:40:00	102.1	47.2969	-71.184	Micromammal unknow	S
2012	9	2012-10-07	Morning	103 S	07:13:00	09:40:00	106.5	47.332	-71.1769	Mouse	N
2012	9	2012-10-07	Morning	103 S	07:13:00	09:40:00	113.6	47.3864	-71.1916	Shrew	N
2012	9	2012-10-08	Morning	129 S	07:03:00	09:40:00	96.9	47.2592	-71.2267	Mammal unknow	S
2012	9	2012-10-08	Morning	129 S	07:03:00	09:40:00	113.9	47.5137	-71.2299	Mammal unknow	S
2012	9	2012-10-09	Morning	129 N	07:05:00	N/A	86.5	47.1816	-71.2389	Skunk	N
2012	9	2012-10-10	Morning	103 S	07:04:00	09:17:00	128.8	47.5062	-71.234	Raccoon	N
2012	10	2012-10-16	Evening	129 S	14:59:00	17:37:00	115.2	47.4026	-71.1874	Micromammal unknow	S
2012	10	2012-10-20	Morning	103 N	07:18:00	09:34:00	132.5	47.5424	-71.2451	Mouse	S
2012	10	2012-10-21	Morning	129 S	07:11:00	09:34:00	99.1	47.2758	-71.2084	Red fox	S

## Sheet: 2013
Year	Session	Date	Moment of the day (Evening or morning)	Start point (129N, 129S, 103N or 103S)	Time Start	Time End	Km	Longitude	Latitude	Species	Direction of travel (North or South)
2013	1	2013-06-03	Evening	103 N	17:44:00	20:48:00	126.2	47.4878	-71.2389	Porcupine	S
2013	1	2013-06-03	Evening	103 N	17:44:00	20:48:00	106.3	47.3317	-71.177	Porcupine	N
2013	1	2013-06-03	Evening	103 N	17:44:00	20:48:00	81.7	47.1459	-71.2785	Marmot	S
2013	1	2013-06-03	Evening	103 N	17:44:00	20:48:00	135.7	47.5693	-71.2287	Red fox	N
2013	1	2013-06-03	Evening	103 N	17:44:00	20:48:00	114	47.3905	-71.1874	Red fox	N
2013	1	2013-06-04	Evening	103 S	17:02:00	19:33:00	89.4	47.1962	-71.2153	Porcupine	N
2013	1	2013-06-04	Evening	103 S	17:02:00	19:33:00	83.9	47.159	-71.2576	Snowshoe Hare	N
2013	1	2013-06-04	Evening	103 S	17:02:00	19:33:00	100	47.4834	-71.2393	Marmot	N
2013	1	2013-06-05	Evening	129 N	17:00:00	19:34:00	92.5	47.228	-71.2302	Porcupine	S
2013	1	2013-06-05	Evening	129 N	17:00:00	19:34:00	84.6	47.1622	-71.2552	Marmot	N
2013	1	2013-06-07	Morning	129 S	05:36:00	08:35:00	N/A	47.2706	-71.2163	Porcupine	S
2013	1	2013-06-07	Morning	129 S	05:36:00	08:35:00	100.2	47.2826	-71.1988	Porcupine	S
2013	1	2013-06-07	Morning	129 S	05:36:00	08:35:00	93.2	47.23	-71.2224	Snowshoe Hare	S
2013	1	2013-06-07	Morning	129 S	05:36:00	08:35:00	97.9	47.2682	-71.2192	Micromammal unknow	S
2013	1	2013-06-08	Morning	103 N	05:27:00	08:42:00	119.5	47.4333	-71.2087	Porcupine	N
2013	1	2013-06-08	Morning	103 N	05:27:00	08:42:00	138.2	47.5883	-71.2383	Snowshoe Hare	S
2013	1	2013-06-08	Morning	103 N	05:27:00	08:42:00	138.9	47.5921	-71.239	Micromammal unknow	N
2013	1	2013-06-08	Morning	103 N	05:27:00	08:42:00	97	47.2608	-71.2254	Mouse	S
2013	1	2013-06-10	Morning	129 N	05:35:00	08:03:00	91.7	47.2182	-71.2195	Porcupine	N
2013	1	2013-06-11	Morning	129 S	05:36:00	08:37:00	137.8	47.5836	-71.2354	Beaver	S
2013	1	2013-06-11	Morning	129 S	05:36:00	08:37:00	118.4	47.4885	-71.2386	Porcupine	S
2013	1	2013-06-11	Morning	129 S	05:36:00	08:37:00	106.6	47.3356	-71.1748	Porcupine	N
2013	2	2013-06-17	Evening	103 S	16:02:00	18:46:00	114.5	47.3939	-71.1864	Porcupine	N
2013	2	2013-06-17	Evening	103 S	16:02:00	18:46:00	123.1	47.4638	-71.2326	Porcupine	N
2013	2	2013-06-17	Evening	103 S	16:02:00	18:46:00	86.8	47.1411	-71.2882	Red fox	N
2013	2	2013-06-17	Evening	103 S	16:02:00	18:46:00	114.5	47.3939	-71.1864	Red fox	N
2013	2	2013-06-21	Morning	103 N	05:38:00	08:39:00	121.5	47.5136	-71.2298	Porcupine	S
2013	2	2013-06-21	Morning	103 N	05:38:00	08:39:00	133.9	47.5538	-71.2371	Porcupine	N
2013	2	2013-06-21	Morning	103 N	05:38:00	08:39:00	107.9	47.3462	-71.1719	Porcupine	S
2013	2	2013-06-21	Morning	103 N	05:38:00	08:39:00	101.7	47.2916	-71.1871	Porcupine	N
2013	2	2013-06-21	Morning	103 N	05:38:00	08:39:00	95.8	47.2521	-71.231	Marmot	S
2013	2	2013-06-21	Morning	103 N	05:38:00	08:39:00	97.8	47.2669	-71.2203	Red fox	S
2013	2	2013-06-22	Morning	103 S	05:33:00	08:29:00	92.1	47.5135	-71.23	Porcupine	N
2013	2	2013-06-22	Morning	103 S	05:33:00	08:29:00	104.2	47.3153	-71.1828	Porcupine	N
2013	2	2013-06-22	Morning	103 S	05:33:00	08:29:00	107.6	47.3419	-71.1714	Porcupine	N
2013	2	2013-06-22	Morning	103 S	05:33:00	08:29:00	117.7	47.4212	-71.1998	Porcupine	N
2013	2	2013-06-23	Morning	129 N	05:35:00	08:07:00	91.7	47.2171	-71.2196	Porcupine	N
2013	2	2013-06-23	Morning	129 N	05:35:00	08:07:00	128.6	47.458	-71.2259	Snowshoe Hare	S
2013	2	2013-06-24	Morning	129 S	05:33:00	09:32:00	105.7	47.3283	-71.1793	Porcupine	S
2013	2	2013-06-24	Morning	129 S	05:33:00	09:32:00	143.3	47.6322	-71.2397	Porcupine	N
2013	2	2013-06-24	Morning	129 S	05:33:00	09:32:00	143.5	47.6347	-71.2394	Porcupine	N
2013	2	2013-06-25	Morning	103 N	05:29:00	08:35:00	143.5	47.6321	-71.2397	Porcupine	N
2013	2	2013-06-25	Morning	103 N	05:29:00	08:35:00		47.2171	-71.2196	Porcupine	N
2013	2	2013-06-25	Morning	103 N	05:29:00	08:35:00	135.5	47.567	-71.23	Marmot	S
2013	2	2013-06-25	Morning	103 N	05:29:00	08:35:00	114.9	47.3421	-71.1713	Porcupine	N
2013	2	2013-06-26	Morning	103 S	05:29:00	07:40:00	93.1	47.2308	-71.2279	Porcupine	S
2013	3	2013-07-01	Evening	129 N	17:20:00	19:28:00	101	47.2824	-71.1992	Porcupine	S
2013	3	2013-07-01	Evening	129 N	17:20:00	19:28:00	103	47.3044	-71.1831	Red fox	S
2013	3	2013-07-02	Evening	129 S	16:55:00	19:24:00	128	47.5046	-71.2353	Porcupine	S
2013	3	2013-07-02	Evening	129 S	16:55:00	19:24:00	105.9	47.3297	-71.1781	Porcupine	N
2013	3	2013-07-02	Evening	129 S	16:55:00	19:24:00	113.7	47.3864	-71.1915	Porcupine	N
2013	3	2013-07-02	Evening	129 S	16:55:00	19:24:00	141.6	47.6165	-71.2401	Snowshoe Hare	N
2013	3	2013-07-03	Evening	103 N	16:25:00	19:07:00	127.9	47.5042	-71.2348	Porcupine	N
2013	3	2013-07-03	Evening	103 N	16:25:00	19:07:00	142.4	47.6259	-71.2417	Porcupine	S
2013	3	2013-07-03	Evening	103 N	16:25:00	19:07:00	130.2	47.5221	-71.2397	Porcupine	S
2013	3	2013-07-05	Morning	103 S	05:52:00	09:03:00	117.3	47.4179	-71.1981	Porcupine	S
2013	3	2013-07-05	Morning	103 S	05:52:00	09:03:00	88.5	47.1934	-71.2229	Porcupine	S
2013	3	2013-07-05	Morning	103 S	05:52:00	09:03:00	80.9	47.1418	-71.287	Porcupine	N
2013	3	2013-07-05	Morning	103 S	05:52:00	09:03:00	133.4	47.5492	-71.2417	Porcupine	N
2013	3	2013-07-05	Morning	103 S	05:52:00	09:03:00	110.4	47.3613	-71.1914	Mammal unknow	N
2013	3	2013-07-06	Morning	129 N	05:34:00	08:53:00	85.5	47.1704	-71.247	Porcupine	S
2013	3	2013-07-06	Morning	129 N	05:34:00	08:53:00	78	47.1322	-71.3191	Porcupine	N
2013	3	2013-07-06	Morning	129 N	05:34:00	08:53:00	107.8	47.3465	-71.17	Porcupine	N
2013	3	2013-07-06	Morning	129 N	05:34:00	08:53:00	114.5	47.3959	-71.1865	Porcupine	N
2013	3	2013-07-06	Morning	129 N	05:34:00	08:53:00	124.3	47.4663	-71.2348	Porcupine	N
2013	3	2013-07-06	Morning	129 N	05:34:00	08:53:00	134.4	47.5517	-71.2402	Marmot	N
2013	3	2013-07-06	Morning	129 N	05:34:00	08:53:00	141.1	47.6136	-71.2397	Mammal unknow	N
2013	3	2013-07-07	Morning	129 S	05:36:00	09:09:00	121.4	47.4513	-71.2196	Porcupine	S
2013	3	2013-07-07	Morning	129 S	05:36:00	09:09:00	117.3	47.4179	-71.1981	Porcupine	S
2013	3	2013-07-07	Morning	129 S	05:36:00	09:09:00	94.1	47.2379	-71.2284	Porcupine	N
2013	3	2013-07-07	Morning	129 S	05:36:00	09:09:00	134.1	47.555	-71.2353	Marmot	N
2013	3	2013-07-07	Morning	129 S	05:36:00	09:09:00	100.4	47.2843	-71.1956	Red Squirrel	N
2013	3	2013-07-08	Morning	103 N	05:34:00	08:21:00	121.3	47.4515	-71.2198	Porcupine	S
2013	3	2013-07-08	Morning	103 N	05:34:00	08:21:00	96.6	47.2577	-71.2278	Porcupine	S
2013	3	2013-07-08	Morning	103 N	05:34:00	08:21:00	90.6	47.2079	-71.2193	Porcupine	N
2013	3	2013-07-08	Morning	103 N	05:34:00	08:21:00	113.2	47.3837	-71.194	Micromammal unknow	N
2013	3	2013-07-09	Morning	103 S	05:33:00	05:07:00	108.7	47.3506	-71.1771	Porcupine	N
2013	3	2013-07-09	Morning	103 S	05:33:00	05:07:00	114.8	47.3976	-71.1871	Porcupine	S
2013	3	2013-07-09	Morning	103 S	05:33:00	05:07:00	109	47.3526	-71.1815	Porcupine	N
2013	3	2013-07-10	Morning	129 N	05:31:00	07:56:00	88.8	47.1923	-71.2211	Porcupine	N
2013	3	2013-07-10	Morning	129 N	05:31:00	07:56:00	80.2	47.1414	-71.2967	Skunk	N
2013	3	2013-07-10	Morning	129 N	05:31:00	07:56:00	80.6	47.1412	-71.2914	Skunk	N
2013	4	2013-07-15	Evening	129 S	17:57:00	20:31:00	106.3	47.3331	-71.1763	Porcupine	N
2013	4	2013-07-15	Evening	129 S	17:57:00	20:31:00	126.7	47.4941	-71.2365	Porcupine	N
2013	4	2013-07-15	Evening	129 S	17:57:00	20:31:00	129.8	47.5203	-71.2382	Porcupine	S
2013	4	2013-07-15	Evening	129 S	17:57:00	20:31:00	125.9	47.488	-71.2383	Mammal unknow	N
2013	4	2013-07-15	Evening	129 S	17:57:00	20:31:00	84.4	47.1629	-71.2543	Red fox	N
2013	4	2013-07-16	Evening	103 N	17:20:00	20:10:00	130.4	47.5223	-71.2394	Porcupine	N
2013	4	2013-07-16	Evening	103 N	17:20:00	20:10:00	88.9	47.1944	-71.217	Porcupine	N
2013	4	2013-07-16	Evening	103 N	17:20:00	20:10:00	89.1	47.1957	-71.2156	Porcupine	N
2013	4	2013-07-17	Evening	103 S	16:45:00	19:02:00	96.5	47.2563	-71.2292	Porcupine	S
2013	4	2013-07-17	Evening	103 S	16:45:00	19:02:00	118.2	47.4243	-71.2031	Porcupine	S
2013	4	2013-07-19	Morning	129 N	05:30:00	08:15:00	109	47.3526	-71.1815	Porcupine	N
2013	4	2013-07-19	Morning	129 N	05:30:00	08:15:00	87	47.1835	-71.2366	Micromammal unknow	S
2013	4	2013-07-20	Morning	129 S	05:27:00	09:25:00	127.1	47.498	-71.236	Vole	N
2013	4	2013-07-20	Morning	129 S	05:27:00	09:25:00	120.9	47.4473	-71.2164	Porcupine	N
2013	4	2013-07-20	Morning	129 S	05:27:00	09:25:00	110.3	47.3616	-71.1918	Marmot	N
2013	4	2013-07-21	Morning	103 N	05:37:00	08:36:00	142.1	47.6224	-71.2411	Porcupine	N
2013	4	2013-07-21	Morning	103 N	05:37:00	08:36:00	83.8	47.1579	-71.2583	Porcupine	N
2013	4	2013-07-22	Morning	103 S	05:30:00	07:47:00	91.7	47.2186	-71.2275	Mammal unknow	S
2013	4	2013-07-24	Morning	129 S	05:28:00	08:02:00	104.4	47.3495	-71.1756	Porcupine	S
2013	4	2013-07-24	Morning	129 S	05:28:00	08:02:00	127	47.4973	-71.2365	Mouse	S
2013	4	2013-07-24	Morning	129 S	05:28:00	08:02:00	111.8	47.3725	-71.1998	Micromammal unknow	N
2013	5	2013-07-29	Evening	103 N	17:06:00	19:48:00	97.4	47.2641	-71.2227	Porcupine	S
2013	5	2013-07-30	Evening	103 S	17:02:00	19:34:00	94.5	47.2391	-71.2287	Porcupine	N
2013	5	2013-07-30	Evening	103 S	17:02:00	19:34:00	101.3	47.2897	-71.1889	Porcupine	N
2013	5	2013-07-30	Evening	103 S	17:02:00	19:34:00	118.5	47.4272	-71.2062	Porcupine	N
2013	5	2013-07-31	Evening	129 N	16:50:00	19:16:00	96.2	47.2541	-71.2308	Porcupine	S
2013	5	2013-07-31	Evening	129 N	16:50:00	19:16:00	101.7	47.2929	-71.1858	Mammal unknow	N
2013	5	2013-08-02	Morning	129 S	05:45:00	08:20:00	97.2	47.2627	-71.2238	Porcupine	S
2013	5	2013-08-02	Morning	129 S	05:45:00	08:20:00	107.6	47.3428	-71.1712	Porcupine	N
2013	5	2013-08-03	Morning	103 N	05:44:00	08:40:00	81.1	47.1423	-71.2855	Skunk	N
2013	5	2013-08-03	Morning	103 N	05:44:00	08:40:00	93.4	47.246	-71.2298	Mouse	S
2013	5	2013-08-04	Morning	103 S	05:43:00	08:21:00	75.8	47.1164	-71.3339	Skunk	S
2013	5	2013-08-04	Morning	103 S	05:43:00	08:21:00	98.3	47.2698	-71.2163	Micromammal unknow	N
2013	5	2013-08-04	Morning	103 S	05:43:00	08:21:00	132.9	47.5461	-71.2432	Red fox	N
2013	5	2013-08-05	Morning	129 N	05:51:00	08:05:00	124.7	47.4776	-71.2378	Porcupine	S
2013	5	2013-08-06	Morning	129 S	05:45:00	08:22:00	89.5	47.1994	-71.2151	Beaver	S
2013	5	2013-08-06	Morning	129 S	05:45:00	08:22:00	100.6	47.2858	-71.1945	Shrew	S
2013	5	2013-08-06	Morning	129 S	05:45:00	08:22:00	112.5	47.3801	-71.1965	Jumping mouse	S
2013	5	2013-08-07	Morning	103 N	05:42:00	08:04:00	121.8	47.4545	-71.222	Snowshoe Hare	N
2013	5	2013-08-07	Morning	103 N	05:42:00	08:04:00	111.9	47.3738	-71.1991	Mammal unknow	N
2013	6	2013-08-12	Evening	103 S	16:38:00	19:12:00	116.5	47.4098	-71.1913	Beaver	N
2013	6	2013-08-12	Evening	103 S	16:38:00	19:12:00	89.5	47.1979	-71.2146	Mammal unknow	N
2013	6	2013-08-13	Evening	129 N	16:38:00	19:15:00	98.2	47.2706	-71.2164	Porcupine	S
2013	6	2013-08-13	Evening	129 N	16:38:00	19:15:00	132.2	47.541	-71.2454	Mammal unknow	S
2013	6	2013-08-14	Evening	129 S	16:35:00	19:09:00	115.8	47.4051	-71.1877	Mammal unknow	N
2013		2013-08-14	Evening	129S	16:35:00	19:09:00	143.9	47.6382	-71.2387	Red fox	N
2013	6	2013-08-16	Morning	103 N	06:06:00	08:37:00	117.7	47.4201	-71.1994	Porcupine	N
2013	6	2013-08-17	Morning	103 S	06:06:00	08:29:00	142.7	47.6276	-71.2409	Skunk	N
2013	6	2013-08-18	Morning	129 N	06:03:00	08:31:00	96.7	47.2576	-71.2271	Porcupine	N
2013	6	2013-08-18	Morning	129 N	06:03:00	08:31:00	111.6	47.3692	-71.1996	Marmot	N
2013	6	2013-08-19	Morning	129 S	06:06:00	08:59:00	106.9	47.3385	-71.1743	Porcupine	S
2013	6	2013-08-19	Morning	129 S	06:06:00	08:59:00	111.6	47.369	-71.1996	Porcupine	N
2013	6	2013-08-19	Morning	129 S	06:06:00	08:59:00	138.3	47.5902	-71.2385	Porcupine	S
2013	6	2013-08-19	Morning	129 S	06:06:00	08:59:00	106.3	47.3324	-71.1767	Micromammal unknow	N
2013	6	2013-08-20	Morning	103 N	06:09:00	09:07:00	123.1	47.4638	-71.2326	Porcupine	N
2013	6	2013-08-20	Morning	103 N	06:09:00	09:07:00	82.1	47.1475	-71.2738	Skunk	S
2013	6	2013-08-20	Morning	103 N	06:09:00	09:07:00	94.2	47.2384	-71.2285	Skunk	N
2013	6	2013-08-21	Morning	103 S	06:22:00	09:18:00	82.7	47.1511	-71.2671	Porcupine	S
2013	7	2013-08-26	Evening	129 N	04:37:00	07:26:00	102.9	47.3038	-71.183	Porcupine	S
2013	7	2013-08-26	Evening	129 N	04:37:00	07:26:00	88.4	47.1929	-71.2238	Red fox	S
2013	7	2013-08-27	Evening	129 S	16:36:00	07:37:00	142.5	47.6256	-71.2414	Porcupine	N
2013	7	2013-08-27	Evening	129 S	16:36:00	07:37:00	93	47.2293	-71.2215	Red Squirrel	N
2013	7	2013-08-28	Evening	103 N	16:34:00	18:58:00	132	47.5368	-71.2439	Snowshoe Hare	N
2013	7	2013-08-28	Evening	103 N	16:34:00	18:58:00	110.5	47.3622	-71.1934	Skunk	S
2013	7	2013-08-30	Morning	103 S	06:30:00	09:37:00	110.4	47.3619	-71.1931	Porcupine	S
2013	7	2013-08-30	Morning	103 S	06:30:00	09:37:00	78.8	47.1381	-71.3144	Porcupine	S
2013	7	2013-08-30	Morning	103 S	06:30:00	09:37:00	125.3	47.4827	-71.2392	Porcupine	N
2013	7	2013-08-30	Morning	103 S	06:30:00	09:37:00	132	47.5394	-71.2448	Porcupine	N
2013	7	2013-08-30	Morning	103 S	06:30:00	09:37:00	127.6	47.5013	-71.2361	Porcupine	S
2013	7	2013-08-30	Morning	103 S	06:30:00	09:37:00	78.8	47.1381	-71.3143	Skunk	S
2013	7	2013-08-30	Morning	103 S	06:30:00	09:37:00	107.4	47.3412	-71.1718	Skunk	N
2013	7	2013-08-30	Morning	103 S	06:30:00	09:37:00	78.1	47.1331	-71.3194	Raccoon	S
2013	7	2013-08-31	Morning	129 N	06:32:00	09:01:00	118	47.4239	-71.2025	Skunk	S
2013	7	2013-08-31	Morning	129 N	06:32:00	09:01:00	99.5	47.2766	-71.2072	Skunk	S
2013	7	2013-09-01	Morning	129 S	06:31:00	08:59:00	88.6	47.1956	-71.2177	Porcupine	S
2013	7	2013-09-01	Morning	129 S	06:31:00	08:59:00	98	47.268	-71.2185	Shrew	N
2013	7	2013-09-02	Morning	103 N	06:31:00	08:56:00	113.3	47.385	-71.1929	Porcupine	N
2013	7	2013-09-02	Morning	103 N	06:31:00	08:56:00	113.4	47.3851	-71.1928	Porcupine	N
2013	7	2013-09-02	Morning	103 N	06:31:00	08:56:00	126.5	47.4929	-71.2367	Porcupine	N
2013	7	2013-09-03	Morning	103 S	06:38:00	09:00:00	105.8	47.3287	-71.1791	Skunk	S
2013	7	2013-09-03	Morning	103 S	06:38:00	09:00:00	95.9	47.2527	-71.2299	Mouse	N
2013	7	2013-09-03	Morning	103 S	06:38:00	09:00:00	107.6	47.3442	-71.1705	Shrew	N
2013	8	2013-09-09	Evening	129 S	16:11:00	18:27:00	131.5	47.5327	-71.2433	Porcupine	N
2013	8	2013-09-10	Evening	103 N	16:01:00	18:15:00	129.6	47.5183	-71.2352	Beaver	S
2013	8	2013-09-11	Evening	103 S	16:09:00	18:58:00	84.8	47.1657	-71.2513	Micromammal unknow	N
2013	8	2013-09-11	Evening	103 S	16:09:00	18:58:00	92.9	47.2363	-71.2277	Mammal unknow	S
2013	8	2013-09-11	Evening	103 S	16:09:00	18:58:00	129.5	47.5188	-71.2355	Red fox	N
2013	8	2013-09-13	Morning	129 N	06:40:00	09:07:00	110.3	47.362	-71.1932	Skunk	S
2013	8	2013-09-13	Morning	129 N	06:40:00	09:07:00	126.6	47.4932	-71.2367	Skunk	N
2013	8	2013-09-13	Morning	129 N	06:40:00	09:07:00	140.4	47.6079	-71.2391	Micromammal unknow	S
2013	8	2013-09-14	Morning	129 S	06:41:00	09:09:00	86.9	47.1826	-71.2364	Porcupine	N
2013	8	2013-09-14	Morning	129 S	06:41:00	09:09:00	96.8	47.2507	-71.23	Skunk	N
2013	8	2013-09-14	Morning	129 S	06:41:00	09:09:00	88.1	47.1896	-71.2274	Micromammal unknow	S
2013	8	2013-09-14	Morning	129 S	06:41:00	09:09:00	87.5	47.1854	-71.2334	Micromammal unknow	S
2013	8	2013-09-15	Morning	103 N	06:50:00	09:22:00	131.5	47.5323	-71.2434	Porcupine	S
2013	8	2013-09-15	Morning	103 N	06:50:00	09:22:00	111.1	47.3663	-71.1984	Micromammal unknow	N
2013	8	2013-09-16	Morning	103 S	06:45:00	09:17:00	92.5	47.2224	-71.2313	Beaver	S
2013	8	2013-09-16	Morning	103 S	06:45:00	09:17:00	90.4	47.2079	-71.2193	Porcupine	N
2013	8	2013-09-17	Morning	129 N	06:45:00	09:13:00	104.5	47.3168	-71.1828	Porcupine	N
2013	8	2013-09-17	Morning	129 N	06:45:00	09:13:00	143.5	47.6342	-71.2399	Micromammal unknow	S
2013	8	2013-09-17	Morning	129 N	06:45:00	09:13:00	138.5	47.5908	-71.2388	Red fox	S
2013	9	2013-09-23	Evening	103 N	15:45:00	18:10:00	125.6	47.4826	-71.2394	Porcupine	N
2013	9	2013-09-23	Evening	103 N	15:45:00	18:10:00	90.2	47.2186	-71.2274	Porcupine	S
2013	9	2013-09-23	Evening	103 N	15:45:00	18:10:00	125.6	47.4824	-71.2392	Red Squirrel	N
2013	9	2013-09-24	Evening	103 S	15:41:00	17:58:00	96.9	47.2596	-71.2264	Mammal unknow	S
2013	9	2013-09-25	Evening	129 N	15:43:00	18:03:00	128.8	47.5086	-71.2335	Porcupine	S
2013	9	2013-09-25	Evening	129 N	15:43:00	18:03:00	88.8	47.1933	-71.219	Porcupine	N
2013	9	2013-09-27	Morning	129 S	06:54:00	09:35:00	117.5	47.418	-71.1978	Porcupine	N
2013	9	2013-09-27	Morning	129 S	06:54:00	09:35:00	117.6	47.4184	-71.1981	Porcupine	N
2013	9	2013-09-27	Morning	129 S	06:54:00	09:35:00	137.5	47.5826	-71.2344	Porcupine	S
2013	9	2013-09-27	Morning	129 S	06:54:00	09:35:00	142.8	47.629	-71.2408	Skunk	S
2013	9	2013-09-28	Morning	103 N	07:00:00	09:08:00	117.3	47.4184	-71.1981	Red fox	N
2013	9	2013-09-29	Morning	103 S	07:00:00	09:17:00	137.5	47.5819	-71.2329	Snowshoe Hare	N
2013	9	2013-09-29	Morning	103 S	07:00:00	09:17:00	98.5	47.2705	-71.2164	Micromammal unknow	S
2013	9	2013-09-30	Morning	129 N	06:58:00	09:44:00	89.5	47.1982	-71.2145	Skunk	N
2013	9	2013-09-30	Morning	129 N	06:58:00	09:44:00	135.1	47.5628	-71.2301	Red fox	N
2013	9	2013-10-01	Morning	129 S	06:58:00	10:44:00	77	47.1245	-71.3236	Snowshoe Hare	N
2013	9	2013-10-01	Morning	129 S	06:58:00	10:44:00	86.5	47.1784	-71.2409	Snowshoe Hare	N
2013	9	2013-10-01	Morning	129 S	06:58:00	10:44:00	113.4	47.3863	-71.1916	Mammal unknow	N
2013	9	2013-10-02	Morning	103 N	06:58:00	09:38:00	120.5	47.4713	-71.2369	Porcupine	S
2013	9	2013-10-02	Morning	103 N	06:58:00	09:38:00	101.1	47.2886	-71.1902	Porcupine	N

## Sheet: 2014
Year	Session	Date	Moment of the day (Evening or Morning)	Start point (129N, 129S, 103N or 103S)	Time Start	Time End	Km	Latitude	Longitude	Species	Direction of travel (North or South)
2014	1	2014-05-29	Morning	103 N	05:29:00	08:14:00	93	47.2283	-71.2205	Porcupine	N
2014	1	2014-05-29	Morning	103 N	05:29:00	08:14:00	115	47.3997	-71.1873	Porcupine	S
2014	1	2014-05-30	Morning	103 S	05:13:00	07:47:00	93.6	47.2344	-71.2277	Porcupine	S
2014	1	2014-05-30	Morning	103 S	05:13:00	07:47:00	87.3	47.1806	-71.239	Porcupine	N
2014	1	2014-05-30	Morning	103 S	05:13:00	07:47:00	104	47.3157	-71.183	Porcupine	N
2014	1	2014-06-01	Morning	129S	05:15:00	07:35:00	78.2	47.1341	-71.3189	Porcupine	S
2014	1	2014-06-04	Morning	129N	05:09:00	07:39:00	143.9	47.6374	-71.2389	Micromammal	N
2014	2	2014-06-09	Evening	129 S	17:07:00	19:44:00	142.5	47.6275	-71.2409	Snowshoe hare	N
2014	2	2014-06-09	Evening	129 S	17:07:00	19:44:00	139.5	47.6003	-71.2387	Marmott	S
2014	2	2014-06-10	Evening	103 N	17:19:00	19:44:00	105.8	47.3279	-71.1789	Porcupine	N
2014	2	2014-06-10	Evening	103 N	16:59:00	19:18:00	107.7	47.3498	-71.1763	Mammal unknow	S
2014	2	2014-06-11	Evening	103 S	17:00:00	19:36:00	110.1	47.3604	-71.191	Porcupine	S
2014	2	2014-06-11	Evening	103 S	17:00:00	19:36:00	108.6	47.3498	-71.1763	Porcupine	S
2014	2	2014-06-11	Evening	103 S	17:00:00	19:36:00	108.1	47.341	-71.1718	Marmott	N
2014	2	2014-06-11	Evening	103 S	17:20:00	20:16:00	142.6	47.6243	-71.2415	Mammal unknow	N
2014	2	2014-06-13	Morning	129 N	05:06:00	07:12:00	124.2	47.4666	-71.235	Red fox	N
2014	2	2014-06-15	Morning	103 N	05:06:00	07:20:00	97.5	47.2647	-71.2212	Porcupine	N
2014	2	2014-06-15	Morning	103 N	05:06:00	07:20:00	131.3	47.5328	-71.2436	Red squirrel	S
2014	2	2014-06-16	Morning	103 S	05:06:00	07:15:00	80.8	47.1412	-71.291	Porcupine	N
2014	2	2014-06-16	Morning	103 S	05:26:00	08:12:00	113.7	47.3859	-71.1921	Micromammal	N
2014	2	2014-06-17	Morning	129 N	05:06:00	07:30:00	124.5	47.4693	-71.2362	Porcupine	N
2014	2	2014-06-17	Morning	129 N	05:26:00	08:27:00	105.8	47.3279	-71.179	Porcupine	N
2014	2	2014-06-17	Morning	129 N	05:06:00	07:30:00	129.8	47.5198	-71.2369	Marmott	N
2014	2	2014-06-17	Morning	129 N	05:06:00	07:30:00	137	47.5799	-71.231	Mammal unknow	N
2014	2	2014-06-17	Morning	129 N	05:06:00	07:30:00	123.4	47.4673	-71.2358	Mammal unknow	S
2014	2	2014-06-18	Morning	129 S	05:06:00	08:07:00	112.2	47.3767	-71.1982	Porcupine	S
2014	2	2014-06-18	Morning	129 S	05:06:00	08:07:00	130.8	47.5274	-71.2414	Porcupine	N
2014	2	2014-06-18	Morning	129 S	05:06:00	08:07:00	124.2	47.4665	-71.2349	Mammal unknow	N
2014	3	2014-06-23	Evening	103 N	17:05:00	19:58:00	83.9	47.1591	-71.2576	Porcupine	N
2014	3	2014-06-23	Evening	103 N	17:05:00	19:58:00	97.9	47.2653	-71.2208	Micromammal	N
2014	3	2014-06-23	Evening	103 N	17:25:00	20:23:00	118.2	47.4193	-71.1989	Mammal unknow	N
2014	3	2014-06-24	Evening	103 S	17:05:00	19:53:00	128.6	47.5094	-71.2325	Porcupine	N
2014	3	2014-06-24	Evening	103 S	17:05:00	19:53:00	114	47.3907	-71.188	Porcupine	S
2014	3	2014-06-24	Evening	103 S	17:05:00	19:53:00	114.9	47.3956	-71.1866	Marmott	N
2014	3	2014-06-24	Evening	103 S	17:05:00	19:53:00	118.2	47.4258	-71.2051	Marmott	S
2014	3	2014-06-24	Evening	103 S	17:05:00	19:53:00	128.5	47.5068	-71.2338	Shrew	N
2014	3	2014-06-25	Evening	129 N	17:05:00	20:04:00	106.6	47.3351	-71.1758	Micromammal	S
2014	3	2014-06-28	Morning	103 N	05:10:00	08:20:00	111.1	47.3672	-71.199	Porcupine	N
2014	3	2014-06-28	Morning	103 N	05:10:00	08:20:00	117.5	47.4195	-71.1991	Porcupine	N
2014	3	2014-06-28	Morning	103 N	05:30:00	09:20:00	122.2	47.4573	-71.226	Porcupine	S
2014	3	2014-06-28	Morning	103 N	05:10:00	08:20:00	138.95	47.5954	-71.2392	Micromammal	N
2014	3	2014-06-28	Morning	103 N	05:30:00	09:20:00	106.9	47.3381	-71.1734	Micromammal	N
2014	3	2014-06-29	Morning	103 S	05:20:00	11:20:00	128.3	47.5072	-71.2336	Porcupine	N
2014	3	2014-06-29	Morning	103 S	05:20:00	11:20:00	84.5	47.1647	-71.2527	Micromammal	S
2014	3	2014-06-29	Morning	103 S	05:20:00	11:20:00	76	47.1177	-71.3313	Micromammal	S
2014	3	2014-06-30	Morning	129 N	05:21:00	11:35:00	110.7	47.3639	-71.1953	Porcupine	N
2014	3	2014-06-30	Morning	129 N	05:21:00	11:35:00	119.2	47.4328	-71.209	Micromammal	S
2014	3	2014-06-30	Morning	129 N	05:21:00	11:35:00	129	47.5143	-71.2316	Micromammal	S
2014	3	2014-07-01	Morning	129 S	05:21:00	11:29:00	126.9	47.4962	-71.2366	Porcupine	S
2014	3	2014-07-01	Morning	129 S	05:21:00	11:29:00	125.6	47.4849	-71.2396	Snowshoe hare	S
2014	3	2014-07-01	Morning	129 S	05:21:00	11:29:00	125.5	47.4844	-71.2397	Micromammal	S
2014	3	2014-07-01	Morning	129 S	05:21:00	11:29:00	99	47.2747	-71.2098	Micromammal	S
2014	3	2014-07-01	Morning	129 S	05:21:00	11:29:00	111	47.3662	-71.1983	Red fox	N
2014	3	2014-07-02	Morning	103 N	05:12:00	07:46:00	139.3	47.5987	-71.239	Mammal unknow	N
2014	4	2014-07-07	Evening	103 S	16:33:00	19:01:00	98.5	47.2719	-71.2142	Porcupine	S
2014	4	2014-07-07	Evening	103 S	16:33:00	19:01:00	98.1	47.2697	-71.2178	Porcupine	S
2014	4	2014-07-07	Evening	103 S	17:02:00	19:37:00	94.7	47.2443	-71.2297	Porcupine	S
2014	4	2014-07-07	Evening	103 S	16:33:00	19:01:00	99.5	47.277	-71.2065	Marmott	S
2014	4	2014-07-07	Evening	103 S	16:33:00	19:01:00	143.5	47.6336	-71.2395	Marmott	N
2014	4	2014-07-08	Evening	129 N	17:13:00	20:00:00	142.1	47.3776	-71.1973	Porcupine	N
2014	4	2014-07-08	Evening	129 N	17:13:00	20:00:00	142.1	47.6219	-71.2411	Red fox	N
2014	4	2014-07-08	Evening	129 N	17:13:00	20:00:00	142.1	47.1317	-71.3197	Red fox	S
2014	4	2014-07-09	Evening	129 S	17:03:00	19:20:00	88.3	47.1914	-71.2229	Porcupine	N
2014	4	2014-07-11	Morning	103 N	17:18:00	19:38:00	122.1	47.4564	-71.2249	Porcupine	S
2014	4	2014-07-11	Morning	103 N	17:18:00	19:38:00	108.6	47.351	-71.1779	Micromammal	N
2014	4	2014-07-12	Morning	103 S	05:19:00	07:47:00	103	47.3046	-71.183	Porcupine	S
2014	4	2014-07-12	Morning	103 S	05:19:00	07:47:00	106.8	47.3356	-71.1749	Porcupine	N
2014	4	2014-07-12	Morning	103 S	05:19:00	07:47:00	133.4	47.5498	-71.2415	Porcupine	N
2014	4	2014-07-12	Morning	103 S	05:19:00	07:47:00	133.9	47.5531	-71.2383	Snowshoe hare	N
2014	4	2014-07-12	Morning	103 S	05:39:00	08:20:00	87.5	47.1871	-71.2306	Snowshoe hare	S
2014	4	2014-07-13	Morning	129 N	05:20:00	07:52:00	114.8	47.3963	-71.1866	Porcupine	N
2014	4	2014-07-13	Morning	129 N	05:20:00	07:52:00	99.9	47.2804	-71.2019	Micromammal	S
2014	4	2014-07-13	Morning	129 N	05:20:00	07:52:00	84.5	47.1628	-71.2548	Raccoon	S
2014	4	2014-07-14	Morning	129 S	05:41:00	08:48:00	98.2	47.2697	-71.2177	Porcupine	S
2014	4	2014-07-14	Morning	129 S	05:21:00	08:25:00	112.3	47.3776	-71.1973	Micromammal	N
2014	4	2014-07-14	Morning	129 S	05:21:00	08:25:00	99.1	47.276	-71.208	Micromammal	S
2014	4	2014-07-14	Morning	129 S	05:21:00	08:25:00	99.1	47.2759	-71.2082	Micromammal	S
2014	4	2014-07-14	Morning	129 S	05:21:00	08:25:00	99.05	47.2757	-71.2085	Mammal unknow	S
2014	4	2014-07-14	Morning	129 S	05:41:00	08:48:00	117.9	47.4225	-71.2012	Micromammal	S
2014	4	2014-07-15	Morning	103 N	05:32:00	07:59:00	114	47.3901	-71.188	Porcupine	N
2014	4	2014-07-15	Morning	103 N	05:32:00	07:59:00	120.7	47.4457	-71.2156	Porcupine	N
2014	4	2014-07-16	Morning	103 S	05:43:00	08:52:00	78	47.1324	-71.3196	Mammal unknow	S
2014	5	2014-07-21	Evening	129 N	17:03:00	8:32pm	124.6	47.4701	-71.2367	Porcupine	S
2014	5	2014-07-21	Evening	129 N	17:03:00	8:32pm	121.3	47.4503	-71.2188	Porcupine	S
2014	5	2014-07-21	Evening	129 N	17:03:00	8:32pm	90.1	47.2046	-71.2181	Porcupine	S
2014	5	2014-07-21	Evening	129 N	17:03:00	8:32pm	96.3	47.2552	-71.229	Porcupine	N
2014	5	2014-07-21	Evening	129 N	17:03:00	8:32pm	128.8	47.5098	-71.2323	Porcupine	N
2014	5	2014-07-21	Evening	129 N	17:03:00	8:32pm	131	47.5298	-71.2428	Mammal unknow	S
2014	5	2014-07-21	Evening	129 N	17:03:00	8:32pm	130.9	47.5287	-71.2419	Marmott	N
2014	5	2014-07-21	Evening	129 N	17:03:00	8:32pm	133.4	47.5514	-71.2404	Marmott	N
2014	5	2014-07-21	Evening	129 N	17:03:00	8:32pm	138.2	47.5889	-71.2384	Marmott	S
2014	5	2014-07-21	Evening	129 N	17:03:00	8:32pm	133.4	47.5514	-71.2406	Marmott	S
2014	5	2014-07-22	Evening	129 S	17:02:00	19:45:00	107.3	47.3411	-71.1732	Porcupine	S
2014	5	2014-07-22	Evening	129 S	17:02:00	19:45:00	94.3	47.245	-71.2297	Porcupine	S
2014	5	2014-07-22	Evening	129 S	17:02:00	19:45:00	109.1	47.3528	-71.1821	Porcupine	N
2014	5	2014-07-22	Evening	129 S	17:02:00	19:45:00	115.5	47.4043	-71.1874	Porcupine	N
2014	5	2014-07-22	Evening	129 S	17:02:00	19:45:00	140.8	47.6111	-71.2395	Marmott	N
2014	5	2014-07-22	Evening	129 S	17:02:00	19:45:00	138.8	47.5941	-71.2393	Marmott	S
2014	5	2014-07-23	Evening	103 N	17:01:00	20:22:00	113.9	47.3892	-71.1888	Porcupine	N
2014	5	2014-07-23	Evening	103 N	17:01:00	20:22:00	120.6	47.4457	-71.2156	Porcupine	N
2014	5	2014-07-23	Evening	103 N	17:01:00	20:22:00	121.6	47.4527	-71.22	Porcupine	N
2014	5	2014-07-23	Evening	103 N	17:01:00	20:22:00	131.9	47.5382	-71.2449	Porcupine	S
2014	5	2014-07-23	Evening	103 N	17:01:00	20:22:00	113.5	47.388	-71.1904	Porcupine	S
2014	5	2014-07-23	Evening	103 N	17:01:00	20:22:00	128.7	47.5091	-71.2327	Marmott	N
2014	5	2014-07-23	Evening	103 N	17:01:00	20:22:00	119	47.4315	-71.2082	Micromammal	N
2014	5	2014-07-25	Morning	103 S	05:33:00	08:21:00	87	47.1831	-71.2357	Porcupine	N
2014	5	2014-07-25	Morning	103 S	05:33:00	08:21:00	98.9	47.2732	-71.2111	Porcupine	N
2014	5	2014-07-25	Morning	103 S	05:33:00	08:21:00	95.9	47.251	-71.23	Micromammal	N
2014	5	2014-07-25	Morning	103 S	05:33:00	08:21:00	99.9	47.2801	-71.2013	Micromammal	N
2014	5	2014-07-25	Morning	103 S	05:33:00	08:21:00	99.95	47.2804	-71.2009	Micromammal	N
2014	5	2014-07-26	Morning	129 N	05:34:00	08:08:00	122	47.4553	-71.2228	Red fox	N
2014	5	2014-07-27	Morning	129 S	05:35:00	10:24:00	111.2	47.3673	-71.199	Porcupine	N
2014	5	2014-07-27	Morning	129 S	05:35:00	10:24:00	111.9	47.3737	-71.1996	Marmott	S
2014	5	2014-07-27	Morning	129 S	05:35:00	10:24:00	83.2	47.1533	-71.2625	Micromammal	N
2014	5	2014-07-28	Morning	103 N	05:37:00	09:59:00	108	47.3481	-71.1709	Porcupine	N
2014	5	2014-07-28	Morning	103 N	05:37:00	09:59:00	92.7	47.2244	-71.2194	Snowshoe hare	N
2014	5	2014-07-28	Morning	103 N	05:37:00	09:59:00	113.7	47.3874	-71.1906	Micromammal	N
2014	5	2014-07-28	Morning	103 N	05:37:00	09:59:00	127.8	47.5039	-71.2351	Shrew	N
2014	5	2014-07-28	Morning	103 N	05:37:00	09:59:00	142	47.6213	-71.241	Shrew	N
2014	5	2014-07-29	Morning	103 S	05:38:00	08:06:00	N/A	47.2343	-71.2277	Mammal unknow	S
2014	6	2014-08-04	Evening	129 S	16:46:00	19:03:00	94.1	47.2384	-71.2285	Porcupine	N
2014	6	2014-08-04	Evening	129 S	16:46:00	19:03:00	125.5	47.4843	-71.2397	Marmott	S
2014	6	2014-08-08	Morning	129 N	06:00:00	08:32:00	129.4	47.5171	-71.2329	Porcupine	N
2014	6	2014-08-08	Morning	129 N	06:00:00	08:32:00	97	47.2603	-71.2248	Porcupine	N
2014	6	2014-08-08	Morning	129 N	06:00:00	08:32:00	81	47.1427	-71.286	Marmott	S
2014	6	2014-08-08	Morning	129 N	06:00:00	08:32:00	75.8	47.116	-71.3346	Micromammal	S
2014	6	2014-08-08	Morning	129 N	06:00:00	08:32:00	110.9	47.3652	-71.1979	Shrew	S
2014	6	2014-08-10	Morning	103 N	06:03:00	08:37:00	106.6	47.336	-71.1746	Porcupine	N
2014	6	2014-08-10	Morning	103 N	06:03:00	08:37:00	112.8	47.3809	-71.1957	Porcupine	N
2014	6	2014-08-10	Morning	103 N	06:03:00	08:37:00	112.8	47.3811	-71.1955	Shrew	N
2014	6	2014-08-10	Morning	103 N	06:03:00	08:37:00	112.9	47.3821	-71.1952	Shrew	N
2014	6	2014-08-11	Morning	103 S	06:04:00	08:54:00	98.6	47.2651	-71.2209	Porcupine	N
2014	6	2014-08-12	Morning	129 N	06:06:00	09:50:00	112	47.3745	-71.1993	Porcupine	S
2014	6	2014-08-13	Morning	129 S	06:07:00	08:56:00	137.7	47.5847	-71.2364	Marmott	S
2014	7	2014-08-19	Evening	103 S	16:22:00	19:10:00	107.9	47.3454	-71.1701	Porcupine	N
2014	7	2014-08-19	Evening	103 S	16:22:00	19:10:00	112	47.3743	-71.1989	Red fox	N
2014	7	2014-08-20	Evening	129 N	16:20:00	19:03:00	92.6	47.2267	-71.2196	Snowshoe hare	N
2014	7	2014-08-20	Evening	129 N	16:20:00	19:03:00	91.7	47.2171	-71.2195	Mammal unknow	N
2014	7	2014-08-20	Evening	129 N	16:20:00	19:03:00	75.5	47.115	-71.3359	Red fox	N
2014	7	2014-08-22	Morning	129 S	06:19:00	10:15:00	77.2	47.1257	-71.3229	Porcupine	S
2014	7	2014-08-22	Morning	129 S	06:19:00	10:15:00	82.5	47.1481	-71.2711	Porcupine	N
2014	7	2014-08-22	Morning	129 S	06:19:00	10:15:00	123.2	47.4639	-71.2328	Porcupine	N
2014	7	2014-08-22	Morning	129 S	06:19:00	10:15:00	127.7	47.5017	-71.2355	Porcupine	N
2014	7	2014-08-22	Morning	129 S	06:19:00	10:15:00	143.6	47.6342	-71.2394	Lynx	N
2014	7	2014-08-22	Morning	129 S	06:19:00	10:15:00	95.1	47.2464	-71.2294	Skunk	N
2014	7	2014-08-22	Morning	129 S	06:19:00	10:15:00	107.1	47.3396	-71.1738	Micromammal	S
2014	7	2014-08-22	Morning	129 S	06:19:00	10:15:00	126.1	47.489	-71.2384	Red fox	S
2014	7	2014-08-23	Morning	103 N	06:20:00	09:04:00	114.3	47.3897	-71.1883	Porcupine	N
2014	7	2014-08-23	Morning	103 N	06:20:00	09:04:00	81.6	47.1498	-71.2687	Porcupine	S
2014	7	2014-08-23	Morning	103 N	06:20:00	09:04:00	79.1	47.1393	-71.31	Porcupine	S
2014	7	2014-08-23	Morning	103 N	06:20:00	09:04:00	81.5	47.1442	-71.2809	Porcupine	N
2014	7	2014-08-24	Morning	103 S	06:21:00	08:57:00	93.7	47.2344	-71.2276	Snowshoe hare	S
2014	7	2014-08-24	Morning	103 S	06:21:00	08:57:00	88.6	47.1928	-71.2238	Snowshoe hare	S
2014	7	2014-08-25	Morning	129 N	06:23:00	09:24:00	81	47.1425	-71.2863	Skunk	S
2014	7	2014-08-25	Morning	129 N	06:23:00	09:24:00	138.7	47.5937	-71.2389	Micromammal	N
2014	7	2014-08-25	Morning	129 N	06:23:00	09:24:00	97	47.2603	-71.2248	Micromammal	N
2014	7	2014-08-26	Morning	129 S	06:24:00	08:58:00	106.5	47.3345	-71.1755	Porcupine	N
2014	7	2014-08-27	Morning	103 N	06:25:00	09:07:00	124.5	47.4767	-71.2371	Porcupine	N
2014	7	2014-08-27	Morning	103 N	06:25:00	09:07:00	105.8	47.3288	-71.1786	Marmott	N
2014	8	2014-09-08	Evening	103 S	15:44:00	18:55:00	84.5	47.1617	-71.2555	Red fox	N
2014	8	2014-09-08	Evening	103 S	15:44:00	18:55:00	85.5	47.6003	-71.2387	Red fox	S
2014	8	2014-09-09	Evening	129 N	15:42:00	18:39:00	129.4	47.5175	-71.2335	Porcupine	N
2014	8	2014-09-09	Evening	129 N	15:42:00	18:39:00	118.6	47.4276	-71.2071	Porcupine	N
2014	8	2014-09-09	Evening	129 N	15:42:00	18:39:00	81	47.142	-71.2863	Skunk	N
2014	8	2014-09-10	Evening	129 S	15:40:00	18:32:00		47.6347	-71.2399	Porcupine	S
2014	8	2014-09-10	Evening	129 S	15:40:00	18:32:00	86	47.1751	-71.2427	Red fox	N
2014	8	2014-09-12	Morning	103 N	06:46:00	11:55:00	125.8	47.4864	-71.239	Porcupine	N
2014	8	2014-09-12	Morning	103 N	06:46:00	11:55:00	81.3	47.1442	-71.2824	Porcupine	S
2014	8	2014-09-12	Morning	103 N	06:46:00	11:55:00	83.8	47.157	-71.2591	Porcupine	N
2014	8	2014-09-13	Morning	103 S	06:48:00	09:46:00	143.7	47.6355	-71.2392	Micromammal	N
2014	8	2014-09-14	Morning	129 N	06:49:00	09:45:00	79.1	47.139	-71.3096	Raccoon	N
2014	8	2014-09-15	Morning	129 S	06:50:00	10:17:00	89.1	47.193	-71.2194	Porcupine	N
2014	8	2014-09-15	Morning	129 S	06:50:00	10:17:00	93.5	47.2324	-71.2247	Skunk	N
2014	8	2014-09-15	Morning	129 S	06:50:00	10:17:00	89	47.1964	-71.2164	Micromammal	S
2014	8	2014-09-15	Morning	129 S	06:50:00	10:17:00	89	47.1964	-71.2164	Micromammal	S
2014	8	2014-09-15	Morning	129 S	06:50:00	10:17:00	89	47.1967	-71.2161	Micromammal	S
2014	8	2014-09-17	Morning	103 S	06:53:00	09:28:00	96.8	47.2597	-71.2262	Snowshoe hare	S
2014	8	2014-09-17	Morning	103 S	06:53:00	09:28:00	85	47.1812	-71.2392	Micromammal	S

## Sheet: 2015
Year	Session	Date	Moment of the day	Start point (129N, 129S, 103N or 103S)	Time Start	Time End	Km	Latitude	Longitude	Species	Direction of travel
2015	1	2015-06-01	Evening	129 N	16:02:00	18:59:00	115.1	47.4003	-71.1873	Beaver	S
2015	1	2015-06-01	Evening	129 N	16:02:00	18:59:00	141.5	47.6187	-71.2407	Porcupine	S
2015	1	2015-06-01	Evening	129 N	16:02:00	18:59:00	139.3	47.6002	-71.2387	Porcupine	S
2015	1	2015-06-01	Evening	129 N	16:02:00	18:59:00	104.4	47.318	-71.1826	Porcupine	N
2015	1	2015-06-01	Evening	129 N	16:02:00	18:59:00	93.8	47.235	-71.2269	Snowshoe hare	N
2015	1	2015-06-01	Evening	129 N	16:02:00	18:59:00	141.6	47.6177	-71.2403	Marmott	N
2015	1	2015-06-02	Evening	129 S	16:02:00	18:42:00	84.2	47.1624	-71.2548	Porcupine	N
2015	1	2015-06-02	Evening	129 S	16:02:00	18:42:00	142.5	47.6269	-71.2412	Porcupine	N
2015	1	2015-06-02	Evening	129 S	16:02:00	18:42:00	135.4	47.5655	-71.2302	Porcupine	S
2015	1	2015-06-03	Evening	103 N	16:03:00	18:32:00	139.5	47.5995	-71.239	Porcupine	S
2015	1	2015-06-03	Evening	103 N	16:03:00	18:32:00	97.9	47.2683	-71.2191	Mammal unknown	S
2015	1	2015-06-05	Morning	103 S	05:20:00	07:44:00	126	47.4885	-71.2382	Porcupine	N
2015	1	2015-06-05	Morning	103 S	05:20:00	07:44:00	129.9	47.5202	-71.2375	Porcupine	N
2015	1	2015-06-05	Morning	103 S	05:20:00	07:44:00	103.9	47.3124	-71.1829	Porcupine	S
2015	1	2015-06-06	Morning	129 N	05:19:00	08:22:00	88.1	47.1902	-71.2252	Porcupine	N
2015	1	2015-06-06	Morning	129 N	05:19:00	08:22:00	128.7	47.5089	-71.2327	Marmott	N
2015	1	2015-06-06	Morning	129 N	05:19:00	08:22:00	81.2	47.1443	-71.2806	Mouse	N
2015	1	2015-06-07	Morning	129 S	05:19:00	07:39:00	91.6	47.2168	-71.2196	Porcupine	N
2015	1	2015-06-08	Morning	103 N	05:09:00	07:51:00	104.3	47.3142	-71.1827	Porcupine	N
2015	1	2015-06-09	Morning	103 S	05:08:00	08:04:00	104.2	47.315	-71.1828	Porcupine	N
2015	1	2015-06-09	Morning	103 S	05:08:00	08:04:00	92.4	47.224	-71.2195	Red fox	N
2015	1	2015-06-10	Morning	129 N	05:28:00	08:19:00	77.9	47.1304	-71.3198	Porcupine	N
2015	2	2015-06-15	Evening	129 N	17:02:00	20:30:00	96.6	47.2587	-71.2271	Porcupine	S
2015	2	2015-06-15	Evening	129 N	17:02:00	20:30:00	98.9	47.2741	-71.2099	Porcupine	N
2015	2	2015-06-15	Evening	129 N	17:22:00	20:33:00	95	47.2395	-71.2293	Porcupine	S
2015	2	2015-06-15	Evening	129 N	17:02:00	20:30:00	103.4	47.3065	-71.1815	Porcupine	N
2015	2	2015-06-15	Evening	129 N	17:22:00	20:33:00	91.8	47.2186	-71.2196	Porcupine	N
2015	2	2015-06-15	Evening	129 N	17:02:00	20:30:00	105.7	47.3269	-71.1794	Porcupine	N
2015	2	2015-06-15	Evening	129 N	17:02:00	20:30:00	108.3	47.3446	-71.1703	Porcupine	N
2015	2	2015-06-15	Evening	129 N	17:02:00	20:30:00	122.5	47.4584	-71.2264	Porcupine	N
2015	2	2015-06-15	Evening	129 N	17:22:00	20:33:00	97.9	47.259	-71.2259	Mammal unknown	N
2015	2	2015-06-15	Evening	129 N	17:02:00	20:30:00	86.6	47.1811	-71.2392	Marmott	S
2015	2	2015-06-15	Evening	129 N	17:02:00	20:30:00	139.3	47.5995	-71.2387	Mammal unknown	N
2015	2	2015-06-15	Evening	129 N	17:02:00	20:30:00	N/A	47.6375	-71.2389	Mammal unknown	N
2015	2	2015-06-16	Evening	103 N	17:02:00	19:22:00	132	47.5391	-71.2451	Porcupine	N
2015	2	2015-06-16	Evening	103 N	17:22:00	20:33:00	103.2	47.307	-71.1815	Porcupine	N
2015	2	2015-06-19	Morning	129 N	05:07:00	08:47:00	88.9	47.1941	-71.2175	Porcupine	N
2015	2	2015-06-19	Morning	129 N	05:07:00	08:47:00	121.7	47.4534	-71.2208	Porcupine	N
2015	2	2015-06-19	Morning	129 N	05:07:00	08:47:00	136.9	47.5783	-71.2304	Mammal unknown	S
2015	2	2015-06-19	Morning	129 N	05:07:00	08:47:00	128	47.5058	-71.2347	Micromammal unknown	S
2015	2	2015-06-19	Morning	129 N	05:27:00	08:54:00	98.5	47.2792	-71.2036	Micromammal unknown	S
2015	2	2015-06-19	Morning	129 N	05:27:00	08:54:00	120	47.4404	-71.2131	Micromammal unknown	S
2015	2	2015-06-19	Morning	129 N	05:27:00	08:54:00	129.9	47.5204	-71.2377	Shrew	N
2015	2	2015-06-19	Morning	129 N	05:07:00	08:47:00	127.3	47.4999	-71.2362	Micromammal unknown	S
2015	2	2015-06-20	Morning	129 S	05:27:00	07:46:00	129	47.5137	-71.2315	Mammal unknown	S
2015	2	2015-06-21	Morning	103 N	05:07:00	07:45:00	120.9	47.4467	-71.2167	Porcupine	S
2015	2	2015-06-21	Morning	103 N	05:07:00	07:45:00	104.2	47.3156	-71.1833	Porcupine	S
2015	2	2015-06-23	Morning	129 N	05:08:00	07:40:00	120.7	47.4452	-71.2152	Porcupine	N
2015	2	2015-06-23	Morning	129 N	05:28:00	08:03:00	123.5	47.1896	-71.2276	Porcupine	N
2015	2	2015-06-23	Morning	129 N	05:28:00	08:03:00	N/A	47.445	-71.2151	Snowshoe hare	S
2015	2	2015-06-24	Morning	129 S	05:28:00	07:51:00	74.5	47.1137	-71.3394	Micromammal unknown	S
2015	3	2015-06-29	Evening	103 N	17:05:00	19:45:00	129.3	47.5167	-71.2324	Porcupine	N
2015	3	2015-06-29	Evening	103 N	17:05:00	19:45:00	131	47.5302	-71.2429	Porcupine	S
2015	3	2015-06-29	Evening	103 N	17:25:00	19:55:00	141.3	47.6148	-71.24	Porcupine	N
2015	3	2015-06-29	Evening	103 N	17:05:00	19:45:00	129.3	47.5166	-71.233	Porcupine	S
2015	3	2015-06-29	Evening	103 N	17:05:00	19:45:00	93.8	47.2348	-71.2267	Mammal unknown	N
2015	3	2015-06-30	Evening	103 S	17:05:00	19:50:00	143.3	47.6328	-71.2396	Porcupine	N
2015	3	2015-06-30	Evening	103 S	17:05:00	19:50:00	115.5	47.4037	-71.1874	Porcupine	S
2015	3	2015-06-30	Evening	103 S	17:05:00	19:50:00	108.5	47.3462	-71.1701	Porcupine	S
2015	3	2015-07-01	Evening	129 N	17:25:00	19:55:00	125.8	47.4863	-71.2394	Porcupine	S
2015	3	2015-07-01	Evening	129 N	17:05:00	19:29:00	112.3	47.3782	-71.1974	Porcupine	S
2015	3	2015-07-01	Evening	129 N	17:05:00	19:29:00	99.5	47.2779	-71.2053	Red fox	S
2015	3	2015-07-01	Evening	129 N	17:05:00	19:29:00	98	47.2436	-71.2296	Snowshoe hare	S
2015	3	2015-07-03	Morning	129 S	05:12:00	07:27:00	115.5	47.4036	-71.1875	Porcupine	S
2015	3	2015-07-03	Morning	129 S	05:32:00	07:54:00	140.2	47.6062	-71.2378	Micromammal unknown	N
2015	3	2015-07-04	Morning	103 N	05:13:00	07:39:00	109.7	47.3548	-71.1848	Porcupine	N
2015	3	2015-07-04	Morning	103 N	05:13:00	07:39:00	132.2	47.5417	-71.2452	Porcupine	S
2015	3	2015-07-04	Morning	103 N	05:33:00	07:56:00	112.9	47.3811	-71.1956	Micromammal unknown	N
2015	3	2015-07-05	Morning	103 S	05:24:00	07:56:00	97.1	47.2596	-71.2262	Micromammal unknown	S
2015	3	2015-07-06	Morning	129 N	05:24:00	08:04:00	98.3	47.2622	-71.2232	Porcupine	N
2015	3	2015-07-06	Morning	129 N	05:24:00	08:04:00	114.6	47.3967	-71.1866	Porcupine	N
2015	3	2015-07-06	Morning	129 N	05:24:00	08:04:00	99.9	47.2805	-71.2018	Micromammal unknown	S
2015	3	2015-07-06	Morning	129 N	05:24:00	08:04:00	108.8	47.3513	-71.1788	Micromammal unknown	N
2015	3	2015-07-07	Morning	129 S	05:25:00	07:47:00	110.1	47.3605	-71.1912	Porcupine	N
2015	3	2015-07-07	Morning	129 S	05:25:00	07:47:00	92.9	47.2275	-71.2306	Micromammal unknown	S
2015	3	2015-07-08	Morning	103 N	05:26:00	07:54:00	134.1	47.5557	-71.2347	Porcupine	S
2015	3	2015-07-08	Morning	103 N	05:26:00	07:54:00	78.2	47.1345	-71.3183	Porcupine	N
2015	3	2015-07-08	Morning	103 N	05:26:00	07:54:00	128.7	47.5071	-71.2336	Micromammal unknown	N
2015	4	2015-07-13	Evening	103 S	17:10:00	19:40:00	98.1	47.2693	-71.2169	Porcupine	N
2015	4	2015-07-13	Evening	103 S	17:10:00	19:40:00	108.5	47.3506	-71.1769	Porcupine	N
2015	4	2015-07-13	Evening	103 S	17:10:00	19:40:00	126.7	47.4944	-71.2369	Porcupine	S
2015	4	2015-07-13	Evening	103 S	17:10:00	19:40:00	114.6	47.3948	-71.1869	Porcupine	S
2015	4	2015-07-13	Evening	103 S	17:10:00	19:40:00	105.7	47.3275	-71.1796	Porcupine	S
2015	4	2015-07-13	Evening	103 S	17:10:00	19:40:00	124.9	47.4785	-71.2381	Red fox	S
2015	4	2015-07-14	Evening	129 N	17:09:00	19:59:00	131.6	47.5344	-71.2437	Porcupine	N
2015	4	2015-07-14	Evening	129 N	17:09:00	19:59:00	95	47.2458	-71.2298	Porcupine	S
2015	4	2015-07-14	Evening	129 N	17:09:00	19:59:00	95	47.2463	-71.2299	Porcupine	S
2015	4	2015-07-14	Evening	129 N	17:09:00	19:59:00	91.6	47.2162	-71.2196	Porcupine	N
2015	4	2015-07-14	Evening	129 N	17:09:00	19:59:00	91.4	47.2232	-71.2194	Porcupine	N
2015	4	2015-07-14	Evening	129 N	17:09:00	19:59:00	107.1	47.3393	-71.1726	Porcupine	N
2015	4	2015-07-14	Evening	129 N	17:09:00	19:59:00	118	47.4237	-71.2018	Skunk	N
2015	4	2015-07-14	Evening	129 N	17:09:00	19:59:00	N/A	47.4412	-71.2136	Micromammal unknown	S
2015	4	2015-07-15	Evening	129 S	17:08:00	19:32:00	106.6	47.3361	-71.1751	Porcupine	S
2015	4	2015-07-15	Evening	129 S	17:08:00	19:32:00	97.1	47.2615	-71.2248	Porcupine	S
2015	4	2015-07-17	Morning	103 N	05:34:00	07:57:00	133.9	47.5536	-71.2378	Mammal unknown	S
2015	4	2015-07-17	Morning	103 N	05:34:00	07:57:00	78.7	47.1373	-71.316	Mammal unknown	S
2015	4	2015-07-18	Morning	103 S	05:35:00	07:56:00	111.8	47.3718	-71.2006	Marmott	S
2015	4	2015-07-19	Morning	129 N	05:36:00	08:05:00	102.3	47.2982	-71.1827	Porcupine	N
2015	4	2015-07-19	Morning	129 N	05:36:00	08:05:00	78.1	47.1332	-71.3189	Marmott	N
2015	4	2015-07-21	Morning	103 N	05:38:00	07:51:00	96	47.2527	-71.2311	Snowshoe hare	S
2015	4	2015-07-21	Morning	103 N	05:38:00	07:51:00	98	47.2681	-71.2184	Micromammal unknown	N
2015	4	2015-07-22	Morning	103 S	05:40:00	07:50:00	105.4	47.3255	-71.18	Micromammal unknown	N
2015	4	2015-07-22	Morning	103 S	05:40:00	07:50:00	137	47.5791	-71.2302	Micromammal unknown	N
2015	5	2015-07-27	Evening	129 N	16:57:00	19:10:00	126.1	47.4898	-71.2383	Porcupine	S
2015	5	2015-07-27	Evening	129 N	16:57:00	19:10:00	88.6	47.1934	-71.2228	Porcupine	S
2015	5	2015-07-28	Evening	129 S	16:55:00	19:27:00	135.6	47.5666	-71.2299	Porcupine	N
2015	5	2015-07-28	Evening	129 S	16:55:00	19:27:00	107.8	47.3452	-71.1701	Marmott	N
2015	5	2015-07-28	Evening	129 S	16:55:00	19:27:00	140.8	47.6109	-71.2398	Marmott	S
2015	5	2015-07-29	Evening	103 N	16:54:00	19:08:00	96.5	47.2579	-71.2268	Porcupine	N
2015	5	2015-07-31	Morning	103 S	05:50:00	08:18:00	132.9	47.545	-71.244	Marmott	S
2015	6	2015-08-19	Morning	129 S	06:15:00	08:33:00	N/A	47.2228	-71.2195	Porcupine	N
2015	7	2015-08-24	Evening	103 N	16:13:00	18:42:00	105.2	47.3231	-71.1809	Porcupine	N
2015	7	2015-08-24	Evening	103 N	16:13:00	18:42:00	124.8	47.4716	-71.2364	Snowshoe hare	N
2015	7	2015-08-24	Evening	103 N	16:13:00	18:42:00	123.4	47.4656	-71.2343	Red fox	N
2015	7	2015-08-25	Evening	103 S	16:11:00	18:47:00	77.6	47.13	-71.3203	Marmott	S
2015	7	2015-08-25	Evening	103 S	16:11:00	18:47:00	129.5	47.5179	-71.2346	Marmott	S
2015	7	2015-08-25	Evening	103 S	16:11:00	18:47:00	132.7	47.5441	-71.2442	Skunk	N
2015	7	2015-08-25	Evening	103 S	16:11:00	18:47:00	96.8	47.2592	-71.2267	Red squirel	S
2015	7	2015-08-28	Morning	129 S	06:27:00	08:48:00	102.5	47.3016	-71.1822	Micromammal unknown	N
2015	7	2015-08-29	Morning	103 N	06:28:00	08:52:00	115.1	47.4002	-71.1872	Beaver	S
2015	7	2015-08-29	Morning	103 N	06:28:00	08:52:00	85	47.1676	-71.2499	Porcupine	S
2015	7	2015-08-29	Morning	103 N	06:28:00	08:52:00	87	47.1829	-71.2359	Porcupine	N
2015	7	2015-08-30	Morning	103 S	06:29:00	09:44:00	85	47.1674	-71.2499	Porcupine	S
2015	7	2015-08-30	Morning	103 S	06:29:00	09:44:00	106.3	47.3327	-71.1765	Porcupine	N
2015	7	2015-08-30	Morning	103 S	06:29:00	09:44:00	83	47.1524	-71.2649	Marmott	S
2015	7	2015-08-30	Morning	103 S	06:29:00	09:44:00	142.4	47.6241	-71.2417	Skunk	S
2015	7	2015-08-30	Morning	103 S	06:29:00	09:44:00	90.8	47.2087	-71.2207	Micromammal unknown	S
2015	7	2015-08-30	Morning	103 S	06:29:00	09:44:00	98.3	47.2699	-71.2162	Micromammal unknown	N
2015	7	2015-08-30	Morning	103 S	06:29:00	09:44:00	93.1	47.23	-71.2223	Marten	N
2015	7	2015-08-31	Morning	129 N	06:31:00	08:53:00	129.5	47.5185	-71.2356	Porcupine	S
2015	7	2015-08-31	Morning	129 N	06:31:00	08:53:00	98.9	47.2741	-71.2096	Porcupine	N
2015	7	2015-08-31	Morning	129 N	06:31:00	08:53:00	110.9	47.3654	-71.1975	Red squirel	N
2015	7	2015-08-31	Morning	129 N	06:31:00	08:53:00	125.4	47.4827	-71.2396	Red fox	S
2015	7	2015-09-01	Morning	129 S	06:32:00	08:53:00	96.5	47.2573	-71.2283	Porcupine	S
2015	7	2015-09-01	Morning	129 S	06:32:00	08:53:00	106	47.3305	-71.1781	Micromammal unknown	S
2015	7	2015-09-01	Morning	129 S	06:32:00	08:53:00	111.4	47.3677	-71.1992	Red squirel	N
2015	5	03-aug-15	Morning	103 N	05:54:00	08:01:00	128.6	47.5111	-71.2317	Porcupine	N
2015	6	10-aug-15	Evening	129 S	16:37:00	19:03:00	112.9	47.3815	-71.1958	Porcupine	S
2015	6	10-aug-15	Evening	129 S	16:37:00	19:03:00	111.2	47.3685	-71.2002	Porcupine	S
2015	6	10-aug-15	Evening	129 S	16:37:00	19:03:00	94.7	47.225	-71.2194	Snowshoe hare	N
2015	6	10-aug-15	Evening	129 S	16:37:00	19:03:00	89.8	47.1935	-71.2184	Skunk	N
2015	6	10-aug-15	Evening	129 S	16:37:00	19:03:00	125.6	47.4846	-71.2392	Red fox	N
2015	6	11-aug-15	Evening	103 N	16:36:00	18:55:00	143.5	47.6367	-71.2396	Porcupine	S
2015	6	11-aug-15	Evening	103 N	16:36:00	18:55:00	106.8	47.3348	-71.176	Porcupine	S
2015	6	11-aug-15	Evening	103 N	16:36:00	18:55:00	98.8	47.2736	-71.2107	Porcupine	N
2015	6	15-aug-15	Morning	129 S	06:10:00	09:04:00	112.9	47.3826	-71.1952	Porcupine	S
2015	6	15-aug-15	Morning	129 S	06:10:00	09:04:00	79.3	47.1397	-71.3083	Porcupine	S
2015	6	15-aug-15	Morning	129 S	06:10:00	09:04:00	114.3	47.3941	-71.1869	Shrew	S
2015	6	15-aug-15	Morning	129 S	06:10:00	09:04:00	113.4	47.3861	-71.1924	Shrew	S
2015	6	15-aug-15	Morning	129 S	06:10:00	09:04:00	95.9	47.2518	-71.2309	Micromammal unknown	S
2015	6	15-aug-15	Morning	129 S	06:10:00	09:04:00	121.6	47.4536	-71.221	Micromammal unknown	N
2015	6	16-aug-15	Morning	103 N	06:11:00	08:50:00	98.1	47.2698	-71.2175	Porcupine	S
2015	6	16-aug-15	Morning	103 N	06:11:00	08:50:00	99.5	47.2774	-71.205	Porcupine	N
2015	6	17-aug-15	Morning	103 S	06:12:00	09:08:00	123.1	47.4637	-71.2326	Porcupine	N
2015	6	17-aug-15	Morning	103 S	06:12:00	09:08:00	N/A	47.6244	-71.2415	Porcupine	N
2015	6	17-aug-15	Morning	103 S	06:12:00	09:08:00	127.7	47.5007	-71.2357	Lynx	N
2015	6	17-aug-15	Morning	103 S	06:12:00	09:08:00	100.5	47.2853	-71.1949	Micromammal unknown	S
2015	6	17-aug-15	Morning	103 S	06:12:00	09:08:00	126	47.4881	-71.2383	Red squirel	N
2015	6	18-aug-15	Morning	129 N	06:14:00	08:37:00	128.4	47.5095	-71.2325	Porcupine	N
2015	6	18-aug-15	Morning	129 N	06:14:00	08:37:00	130.9	47.5292	-71.2421	Mammal unknown	N
2015	6	18-aug-15	Morning	129 N	06:14:00	08:37:00	135.8	47.5691	-71.2289	Skunk	N
2015	6	18-aug-15	Morning	129 N	06:14:00	08:37:00	128.4	47.5075	-71.2339	Skunk	S
2015	6	18-aug-15	Morning	129 N	06:14:00	08:37:00	97	47.2605	-71.2246	Red squirel	N

## Sheet: species numbers
Species	Amount
Porcupine	366
Red fox	47
Marmot/groundhog	46
Mouse spp.	43
Skunk	42
Snowshoe hare	41
Shrew	32
Vole	27
Red squirrel	17
Raccoon	11
Beaver	7
Jumping mouse	2
Lynx	2
Northern flying squirrel	2
American mink	1
Deer mouse	1
Marten	1
Micromammal unknown	102
Mammal unknown	49
	Total
	839
