# Supplementary material for: Road mortality locations of small and medium-sized mammals along a partly-fenced highway in Quebec, Canada, 2012–2015
Source: Data Brief. 2018 Oct 23;21:1209–15. doi: 10.1016/j.dib.2018.10.048 (PMC6231288; doi:10.1016/j.dib.2018.10.048)
Supplement: Supplementary file 3 — Supplementary material [file mmc3.xlsx]

## Sheet: wildlife passages
Passage	Position (km)	Number of Entrances	Entrance names	Longitude	Latitude	Entrance name (North, South, North median, South median)	Large or small/med. passage (L or S/M)
80	79.725	2	P80S	47.1398	-71.3084	South	S/M
			P80N	47.1392	-71.308	North	S/M
81	81.26	4	P81S	47.1421	-71.2888	South	S/M
			P81SM	47.1418	-71.2884	South median	S/M
			P81NM	47.1415	-71.2881	North median	S/M
			P81N	47.1414	-71.2877	North	S/M
83	83.2	2	P83S	47.153	-71.264	South	S/M
			P83N	47.1526	-71.2636	North	S/M
84	84	2	P84S	47.1574	-71.2592	South	S/M
			P84N	47.1572	-71.2586	North	S/M
89	88.99	4	P89S	47.1959	-71.2172	South	S/M
			P89SM	47.1957	-71.2169	South median	S/M
			P89NM	47.1952	-71.2165	North median	S/M
			P89N	47.1949	-71.2161	North	S/M
89.5	89.46	2	P89.5S	47.1987	-71.2153	South	S/M
			P89.5N	47.1991	-71.2142	North	S/M
96	96.1	4	P96S	47.2561	-71.2296	South	S/M
			P96SM	47.256	-71.2291	South median	S/M
			P96NM	47.2559	-71.2288	North median	S/M
			P96N	47.2559	-71.2283	North	S/M
98	98.68	4	P98S	47.2751	-71.2096	South	S/M
			P98SM	47.2749	-71.2093	South median	S/M
			P98NM	47.2748	-71.2092	North median	S/M
			P98N	47.2746	-71.2088	North	S/M
104	103.72	2	P104S	47.313	-71.1832	South	S/M
			104N	47.3135	-71.1824	North	S/M
107	106.66	4	P107S	47.3387	-71.1744	South	S/M
			P107SM	47.3386	-71.1739	South median	S/M
			P107NM	47.3385	-71.1732	North median	S/M
			P107N	47.3386	-71.1728	North	S/M
110	109.6	2	P110S	47.3596	-71.1904	South	S/M
			P110N	47.3598	-71.1896	North	S/M
122	122.38	2	P122S	47.4583	-71.2273	South	S/M
			P122N	47.4588	-71.2267	North	S/M
124	124.9	2	P124S	47.4781	-71.2382	South	S/M
			P124N	47.4779	-71.2372	North	S/M
125	125	2	P125S	47.4801	-71.2389	South	S/M
			P125N	47.4807	-71.2384	North	S/M
133	133.03	2	P133S	47.5478	-71.2429	South	S/M
			P133N	47.5477	-71.2422	North	S/M
138	138	2	P138S	47.5893	-71.2386	South	S/M
			P138N	47.5894	-71.2379	North	S/M
142	142.5	2	P142S	47.6279	-71.2413	South	S/M
			P142N	47.6277	-71.2407	North	S/M
143.5	143.5	4	P143.5S	47.6371	-71.2396	South	S/M
			P143.5SM	47.6369	-71.2393	South median	S/M
			P143.5NM	47.6368	-71.2392	North median	S/M
			P143.5N	47.6367	-71.2389	North	S/M
76	76	2	P76N	47.1175	-71.3309	North	L
			P76S	47.1178	-71.3314	South	L
86	86.7	4	P86S	47.1811	-71.2386	South	L
			P86SM	47.1814	-71.2391	South median	L
			P86NM	47.1811	-71.2386	North median	L
			P86N	47.1814	-71.2393	North	L
94	94.5	4	P94S	47.24	-71.2288	South	L
			P94SM	47.2401	-71.229	South median	L
			P94NM	47.2402	-71.2292	North median	L
			P94N	47.2402	-71.2294	North	L
128	128	2	P128S	47.5076	-71.2339	South	L
			P128N	47.5075	-71.2334	North	L
131	131.23	2	P131S	47.5321	-71.2435	South	L
			P131N	47.5318	-71.2431	North	L

## Sheet: fence
Passage	Position (km)	Fence names	Longitude	Latitude	North or South (N or S)
76	76	F76NA	47.1167	-71.3316	N
		F76SA	47.1174	-71.3325	S
		F76NB	47.1179	-71.3296	N
		F76SB	47.1184	-71.3307	S
80	79.725	F80NA	47.1388	-71.3089	N
		F80NB	47.1395	-71.3068	N
		F80SA	47.1397	-71.3095	S
		F80SB	47.1403	-71.3074	S
81	81.26	F81NA	47.1412	-71.2881	N
		F81NB	47.1414	-71.2864	N
		F81SA	47.1421	-71.29	S
		F81SB	47.1423	-71.288	S
83	83.2	F83NA	47.1519	-71.264	N
		F83SA	47.1524	-71.2652	S
		F83NB	47.1526	-71.2626	N
		F83SB	47.1534	-71.2635	S
84	84	F84NA	47.1565	-71.2588	N
		F84SA	47.1566	-71.2598	S
		F84NA	47.1578	-71.258	N
		F84SB	47.1582	-71.2587	S
86	86.7	F86NA	47.1802	-71.2388	N
		F86SA	47.1809	-71.2399	S
		F86NB	47.1815	-71.2374	N
		F86SB	47.1819	-71.2388	S
89	88.99	F89NA	47.1943	-71.2168	N
		F89NB	47.1955	-71.2155	N
		F89SA	47.1957	-71.2181	S
		F89SB	47.1965	-71.2167	S
89.5	89.46	F89.5SA	47.1978	-71.2157	S
		F89.5NA	47.1983	-71.2142	N
		F89.5SB	47.1998	-71.2155	S
		F89.5NB	47.1999	-71.2137	N
94	94.5	F94NA	47.239	-71.2284	N
		F94SA	47.2392	-71.2294	S
		F94NB	47.2405	-71.2288	N
		F94SB	47.241	-71.23	S
96	96.1	F96SA	47.2552	-71.2302	S
		F96NA	47.2553	-71.2284	N
		F96NB	47.2562	-71.2276	N
		F96SB	47.2568	-71.2289	S
98	98.68	F98NA	47.274	-71.2092	N
		F98SA	47.2746	-71.2102	S
		F98NB	47.2749	-71.2081	N
		F98SB	47.2759	-71.2084	S
104	103.72	F104SA	47.312	-71.1831	S
		F104NA	47.3126	-71.1821	N
		F104SB	47.3138	-71.1834	S
		F104NB	47.3143	-71.1824	N
107	106.66	F107SA	47.3379	-71.175	S
		F107NA	47.3383	-71.1719	N
		F107NB	47.3394	-71.1723	N
		F107SB	47.3396	-71.1743	S
110	109.6	F110SA	47.3588	-71.1899	S
		F110NA	47.3594	-71.1892	N
		F110SB	47.3603	-71.1913	S
		F110NB	47.3604	-71.1902	N
122	122.38	F122SA	47.4577	-71.2267	S
		F122NA	47.4585	-71.2262	N
		F122SB	47.4589	-71.228	S
		F122NB	47.4594	-71.2274	N
124	124.9	F124NA	47.4771	-71.2367	N
		F124SA	47.4773	-71.2381	S
		F124NB	47.4788	-71.2375	N
125	125	F125NA	47.4799	-71.2379	S
		F125SB	47.481	-71.2394	N
		F125NB	47.4815	-71.2387	N
128	128	F128NA	47.5071	-71.2332	S
		F128SA	47.5073	-71.2344	N
		F128NB	47.5081	-71.2328	S
		F128SB	47.5083	-71.2339	N
131	131.23	F131NA	47.531	-71.2425	S
		F131SA	47.531	-71.2435	S
133	133.03	F133NA	47.5471	-71.2424	N
		F133SA	47.5473	-71.2432	S
		F133NB	47.5482	-71.242	N
		F133SB	47.5483	-71.2426	S
138	138	F138SA	47.5884	-71.2386	S
		F138NA	47.5886	-71.2378	N
		F138SB	47.5899	-71.239	S
		F138NB	47.5903	-71.238	N
142	142.5	F142NA	47.6269	-71.241	N
		F142SA	47.6271	-71.2418	S
		F142NB	47.6285	-71.2401	N
		F142SB	47.6288	-71.2413	S
143.5	143.5	F143.5NA	47.6356	-71.239	N
		F143.5SA	47.6366	-71.2401	S
		F143.5NB	47.6375	-71.2384	N
		F143.5SB	47.638	-71.2396	S
